# Supplementary material for: Author Correction: Photoreduction of gaseous oxidized mercury changes global atmospheric mercury speciation, transport and deposition
Source: Nat Commun. 2022 Feb 10;13:881. doi: 10.1038/s41467-022-28455-w (PMC8831628; doi:10.1038/s41467-022-28455-w)
Supplement: Supplementary file 1 — Supplementary Data 2 [file 41467_2022_28455_MOESM1_ESM.xls]

## Sheet: nm_spectr_hgcl2_cas1210_vtzp_d1
λ (nm)	HgCl2		HgBr2		HgBrOOH		HgBrOH		cis-HgBrONO		3S-HgO		1S-HgO		HgBrNO2		HgBrOI		HgBrOBr		HgBrOCl		HgBrI		trans-HgBrONO
		Uncert.		Uncert.		Uncert.		Uncert.		Uncert.		Uncert.		Uncert.		Uncert.		Uncert.		Uncert.		Uncert.		Uncert.		Uncert.
170	2.80406e-17	1.84183e-18	1.49948e-18	2.20931e-19	6.51035e-18	6.80108e-19	3.01629e-18	1.05733e-18	1.85629e-17	1.56319e-18	4.06999e-17	5.37116e-18	3.1509e-18	8.22756e-19	7.63438e-18	8.26714e-19	1.93383e-17	4.00022e-18	1.14422e-17	1.05373e-18	2.8395e-17	3.3727e-18	3.96008e-17	3.7983e-18	2.76169e-17	3.4099e-18
171	1.75901e-17	1.65335e-18	1.48631e-18	1.97301e-19	6.39566e-18	5.18512e-19	3.98552e-18	1.23815e-18	1.86966e-17	1.34205e-18	5.96837e-17	5.04325e-18	4.31331e-18	1.10371e-18	6.20286e-18	6.93023e-19	1.80368e-17	3.71509e-18	1.28984e-17	1.20129e-18	2.42144e-17	2.76226e-18	2.89672e-17	3.0389e-18	2.53787e-17	3.21069e-18
172	6.68655e-18	8.02872e-19	1.22707e-18	1.50458e-19	6.29823e-18	5.66759e-19	4.39158e-18	1.19958e-18	1.85433e-17	1.22272e-18	6.73148e-17	6.11394e-18	3.4315e-18	7.29492e-19	5.27305e-18	5.90917e-19	1.37928e-17	2.83254e-18	1.47663e-17	1.286e-18	2.56499e-17	2.98297e-18	1.83814e-17	2.35634e-18	2.39497e-17	3.03008e-18
173	1.78519e-18	2.57049e-19	1.00026e-18	1.36003e-19	6.41394e-18	6.93089e-19	5.1519e-18	1.28959e-18	1.87836e-17	1.30875e-18	5.55888e-17	5.76924e-18	1.78179e-18	1.65087e-19	4.73717e-18	4.96959e-19	1.02538e-17	1.82239e-18	1.74616e-17	1.23797e-18	2.76908e-17	3.16727e-18	1.48917e-17	2.2706e-18	2.66281e-17	3.22771e-18
174	7.73957e-19	1.53254e-19	1.10355e-18	2.06623e-19	6.6746e-18	6.10715e-19	6.59653e-18	1.65338e-18	1.95677e-17	1.41151e-18	9.76338e-17	1.06686e-17	1.32839e-18	1.42265e-19	4.67306e-18	4.48551e-19	9.27936e-18	1.24164e-18	2.06557e-17	1.3081e-18	2.72208e-17	2.90243e-18	1.70009e-17	2.51247e-18	3.34592e-17	4.10127e-18
175	1.23596e-18	2.17146e-19	1.57768e-18	2.10761e-19	7.95107e-18	7.3177e-19	7.96491e-18	1.77642e-18	2.07887e-17	1.43267e-18	6.28951e-17	8.95031e-18	1.15895e-18	1.58415e-19	4.82797e-18	4.72746e-19	1.07914e-17	1.32355e-18	2.20118e-17	1.3042e-18	2.43591e-17	2.9742e-18	1.97114e-17	2.83968e-18	3.9761e-17	4.89673e-18
176	2.79127e-18	3.65028e-19	2.37266e-18	2.15432e-19	7.47594e-18	6.55251e-19	9.57415e-18	1.85071e-18	2.22736e-17	1.41107e-18	1.86132e-17	2.8011e-18	1.34106e-18	2.02907e-19	5.07763e-18	4.50335e-19	1.40749e-17	1.56868e-18	2.05472e-17	1.26219e-18	1.95153e-17	2.24487e-18	1.93196e-17	2.66758e-18	4.10509e-17	4.88011e-18
177	5.36188e-18	6.12334e-19	2.84157e-18	2.43694e-19	7.12641e-18	5.50348e-19	1.26547e-17	2.18612e-18	2.41423e-17	1.59066e-18	8.01258e-18	1.51918e-18	1.88528e-18	2.56058e-19	5.90181e-18	5.17992e-19	1.82654e-17	2.13336e-18	1.77796e-17	1.30704e-18	1.62732e-17	1.69342e-18	1.69466e-17	2.10596e-18	3.90877e-17	4.38234e-18
178	8.43157e-18	8.79723e-19	2.32575e-18	2.17107e-19	7.88986e-18	6.48174e-19	1.68883e-17	2.44979e-18	2.55433e-17	1.83276e-18	8.22922e-18	3.99189e-18	2.29837e-18	2.35719e-19	7.34426e-18	7.45494e-19	2.22747e-17	2.88509e-18	1.51092e-17	1.28643e-18	1.5689e-17	1.34838e-18	1.57124e-17	1.8225e-18	3.80187e-17	4.37645e-18
179	1.22531e-17	1.3926e-18	1.31767e-18	1.55083e-19	6.63016e-18	6.06289e-19	2.05926e-17	2.60175e-18	2.49267e-17	1.83945e-18	1.44006e-17	6.58594e-18	2.73859e-18	2.86892e-19	8.68655e-18	9.4274e-19	2.53756e-17	3.37387e-18	1.34509e-17	1.24695e-18	1.84834e-17	1.69876e-18	1.57922e-17	1.9077e-18	3.84995e-17	4.82106e-18
180	1.7029e-17	2.00393e-18	7.51203e-19	7.92415e-20	6.63719e-18	6.98208e-19	2.21982e-17	2.66074e-18	2.27505e-17	1.60947e-18	9.05516e-18	4.27045e-18	2.3889e-18	3.15299e-19	9.29801e-18	1.04451e-18	2.74727e-17	3.47822e-18	1.34199e-17	1.27267e-18	2.03029e-17	2.18513e-18	1.4718e-17	1.83885e-18	3.86998e-17	5.38102e-18
181	2.20254e-17	2.45183e-18	1.38938e-18	1.05032e-19	7.03305e-18	7.15441e-19	2.1355e-17	2.56881e-18	2.06665e-17	1.66096e-18	4.03076e-18	1.06388e-18	2.10925e-18	3.08298e-19	9.00718e-18	1.01221e-18	2.8372e-17	3.39665e-18	1.48095e-17	1.28873e-18	2.13703e-17	2.43306e-18	1.18578e-17	1.35334e-18	3.9089e-17	6.02529e-18
182	2.70637e-17	3.09994e-18	3.7542e-18	2.9103e-19	7.18127e-18	5.82176e-19	2.00816e-17	2.25137e-18	1.86656e-17	1.76066e-18	5.62493e-18	7.36101e-19	2.48006e-18	3.61684e-19	8.08082e-18	9.71225e-19	2.85682e-17	3.45001e-18	1.7045e-17	1.28551e-18	2.50883e-17	2.79883e-18	9.5087e-18	8.9329e-19	4.18564e-17	7.43629e-18
183	3.04999e-17	4.03224e-18	6.668e-18	4.82607e-19	8.03327e-18	6.5006e-19	2.08796e-17	2.23385e-18	1.67602e-17	1.58228e-18	6.41016e-18	5.91374e-19	2.72901e-18	4.09369e-19	7.04799e-18	9.17004e-19	2.9492e-17	4.62883e-18	2.01334e-17	1.31076e-18	2.95876e-17	2.95059e-18	8.53052e-18	8.35341e-19	4.57224e-17	7.94825e-18
184	2.79528e-17	4.33619e-18	7.25706e-18	5.19342e-19	7.58889e-18	5.30993e-19	2.29307e-17	2.33107e-18	1.62295e-17	1.5426e-18	7.74779e-18	4.4675e-19	1.62843e-18	2.87447e-19	6.43621e-18	8.47221e-19	3.01256e-17	5.63957e-18	2.39218e-17	1.43702e-18	2.81579e-17	2.56551e-18	7.26927e-18	9.34405e-19	4.97096e-17	7.41983e-18
185	1.89084e-17	3.40862e-18	4.90503e-18	3.6259e-19	6.60977e-18	5.83675e-19	2.42573e-17	2.22073e-18	1.77386e-17	1.82807e-18	7.58591e-18	6.21803e-19	7.70145e-19	1.75501e-19	6.35916e-18	8.9506e-19	2.83736e-17	4.66716e-18	2.74278e-17	1.58097e-18	2.64034e-17	2.53389e-18	4.94523e-18	7.70588e-19	5.62865e-17	6.8846e-18
186	9.16899e-18	1.84953e-18	2.11637e-18	1.61945e-19	6.50426e-18	6.84981e-19	2.48979e-17	2.19537e-18	2.1427e-17	2.24064e-18	3.2588e-18	2.14434e-19	6.6209e-19	1.80266e-19	6.44266e-18	8.9251e-19	2.56426e-17	2.87825e-18	3.01941e-17	1.64352e-18	2.82683e-17	2.17883e-18	2.60873e-18	4.48929e-19	6.65812e-17	7.62383e-18
187	3.49191e-18	7.17887e-19	6.60984e-19	4.61418e-20	5.69508e-18	5.12794e-19	2.55542e-17	2.21917e-18	2.81994e-17	3.17763e-18	2.46404e-18	2.37456e-19	5.03111e-19	9.75998e-20	6.55779e-18	7.87265e-19	2.42194e-17	1.94267e-18	3.24005e-17	1.61464e-18	2.78598e-17	2.18887e-18	1.14294e-18	2.20913e-19	7.76181e-17	9.13578e-18
188	1.82366e-18	4.81347e-19	4.17017e-19	3.87609e-20	5.70905e-18	8.52206e-19	2.63641e-17	2.31824e-18	3.83951e-17	4.49042e-18	6.65092e-19	1.02225e-19	5.94747e-19	1.23736e-19	6.93642e-18	7.17778e-19	2.39962e-17	1.67557e-18	3.36712e-17	1.68364e-18	2.82372e-17	3.12457e-18	4.94507e-19	1.13837e-19	8.70397e-17	9.91696e-18
189	2.13043e-18	7.74131e-19	1.0342e-18	1.53641e-19	4.95777e-18	6.93542e-19	2.6969e-17	2.43202e-18	5.02526e-17	5.18738e-18	1.14704e-19	5.30268e-20	7.89807e-19	1.37276e-19	7.63318e-18	6.82259e-19	2.42907e-17	1.53361e-18	3.31277e-17	1.93054e-18	2.29077e-17	2.14156e-18	2.78017e-19	1.0883e-19	9.74453e-17	1.02554e-17
190	2.69742e-18	9.28917e-19	2.64514e-18	4.13718e-19	4.37421e-18	5.93668e-19	2.71575e-17	2.50215e-18	6.18952e-17	5.22859e-18	8.21091e-20	4.75841e-20	5.44142e-19	1.07867e-19	8.50097e-18	6.52269e-19	2.53758e-17	1.45697e-18	3.03468e-17	2.00876e-18	2.34326e-17	2.80657e-18	1.99383e-19	1.0372e-19	1.12324e-16	1.09839e-17
191	2.73743e-18	8.65492e-19	5.45579e-18	8.16494e-19	4.4061e-18	4.84262e-19	2.71089e-17	2.44977e-18	7.29816e-17	5.45306e-18	1.30774e-19	7.70363e-20	1.1696e-19	3.06998e-20	9.32148e-18	6.72312e-19	2.72727e-17	1.56089e-18	2.60449e-17	1.89963e-18	2.11526e-17	2.40846e-18	1.5128e-19	6.397e-20	1.29166e-16	1.2344e-17
192	2.44594e-18	7.01373e-19	9.35543e-18	1.2788e-18	4.26632e-18	4.38212e-19	2.67875e-17	2.2829e-18	8.18658e-17	6.3036e-18	8.25826e-20	4.61737e-20	1.77039e-20	8.11049e-21	9.79046e-18	6.77908e-19	2.8724e-17	1.73011e-18	2.14675e-17	1.68799e-18	1.64709e-17	1.96879e-18	1.37111e-19	2.55689e-20	1.39956e-16	1.32858e-17
193	2.46549e-18	6.13459e-19	1.41455e-17	1.72556e-18	3.95634e-18	4.06555e-19	2.58155e-17	2.11342e-18	8.50618e-17	6.83744e-18	1.68096e-20	5.75938e-21	3.22918e-20	1.97701e-20	9.75689e-18	6.22567e-19	2.84652e-17	1.76492e-18	1.7583e-17	1.35168e-18	1.42684e-17	1.52575e-18	1.55856e-19	1.19918e-20	1.40882e-16	1.33626e-17
194	3.16475e-18	7.18244e-19	2.00531e-17	2.15238e-18	4.43922e-18	4.76114e-19	2.42549e-17	2.03096e-18	8.28558e-17	6.63921e-18	5.45901e-20	2.59676e-20	7.85969e-20	4.1997e-20	9.42509e-18	6.32549e-19	2.66625e-17	1.67475e-18	1.51142e-17	1.08482e-18	1.33663e-17	1.49521e-18	2.0434e-19	1.51634e-20	1.34687e-16	1.38956e-17
195	4.30996e-18	8.91205e-19	2.69689e-17	2.75989e-18	5.22892e-18	5.47841e-19	2.28215e-17	2.05045e-18	8.00488e-17	6.38793e-18	3.48223e-19	2.07835e-19	1.31897e-19	7.96713e-20	9.03697e-18	7.89221e-19	2.44639e-17	1.50052e-18	1.42226e-17	1.01842e-18	1.20866e-17	1.4438e-18	3.69324e-19	2.88066e-20	1.22357e-16	1.42646e-17
196	5.22348e-18	1.02612e-18	3.23572e-17	3.48998e-18	5.64281e-18	6.14729e-19	2.21257e-17	2.07991e-18	7.96888e-17	6.54702e-18	7.46231e-19	3.4711e-19	6.71741e-20	4.2201e-20	8.57186e-18	8.47949e-19	2.3042e-17	1.29614e-18	1.41483e-17	9.75397e-19	1.20184e-17	1.45926e-18	8.14503e-19	6.24472e-20	1.03931e-16	1.33568e-17
197	5.31443e-18	1.03395e-18	3.21084e-17	3.70782e-18	5.08732e-18	4.87847e-19	2.21967e-17	2.10857e-18	8.11486e-17	6.81033e-18	1.02021e-18	3.8368e-19	4.9536e-20	3.86703e-20	8.05889e-18	6.98329e-19	2.2976e-17	1.19854e-18	1.40785e-17	8.63935e-19	1.13507e-17	1.39301e-18	1.5358e-18	1.04059e-19	8.49681e-17	1.1425e-17
198	4.69334e-18	8.92788e-19	2.54178e-17	3.09203e-18	5.16321e-18	4.66608e-19	2.24067e-17	2.1352e-18	8.33672e-17	7.02123e-18	1.55336e-18	4.72766e-19	9.85864e-20	7.04997e-20	7.78699e-18	5.49831e-19	2.37435e-17	1.35569e-18	1.40682e-17	7.69439e-19	1.03078e-17	1.49787e-18	2.2652e-18	1.45393e-19	7.334e-17	1.01819e-17
199	4.12505e-18	7.38424e-19	1.62562e-17	1.9979e-18	5.56621e-18	6.00028e-19	2.17719e-17	2.08688e-18	8.61285e-17	7.06582e-18	2.38833e-18	5.74602e-19	8.65297e-20	6.32977e-20	7.94067e-18	5.25479e-19	2.39889e-17	1.54414e-18	1.44389e-17	8.18125e-19	8.84132e-18	1.29895e-18	3.09639e-18	2.65681e-19	7.08912e-17	1.1143e-17
200	4.18421e-18	7.68894e-19	8.86239e-18	1.07285e-18	5.30613e-18	6.28035e-19	1.98355e-17	1.88291e-18	8.92685e-17	6.96714e-18	3.48775e-18	7.76254e-19	8.2413e-20	4.68302e-20	8.43561e-18	5.32649e-19	2.28114e-17	1.5618e-18	1.48482e-17	9.13093e-19	7.0976e-18	9.99979e-19	5.19039e-18	6.35518e-19	7.22372e-17	1.21579e-17
201	4.68154e-18	8.83359e-19	4.44623e-18	6.14464e-19	5.4673e-18	6.76163e-19	1.70231e-17	1.64125e-18	9.23889e-17	7.02634e-18	3.43978e-18	7.59284e-19	1.33558e-19	9.17167e-20	9.13887e-18	5.59938e-19	2.06173e-17	1.55354e-18	1.46461e-17	9.23865e-19	7.22686e-18	1.35846e-18	9.88463e-18	1.32583e-18	7.19355e-17	1.19121e-17
202	5.05945e-18	9.22408e-19	2.23559e-18	4.44526e-19	5.74044e-18	7.20032e-19	1.41026e-17	1.40694e-18	9.44982e-17	7.29108e-18	3.21514e-18	7.17383e-19	8.70998e-20	4.94625e-20	9.87521e-18	6.65046e-19	1.83581e-17	1.70389e-18	1.36937e-17	8.19715e-19	8.18598e-18	1.49352e-18	1.64637e-17	2.07098e-18	6.90575e-17	1.12347e-17
203	5.0579e-18	8.89956e-19	1.25215e-18	4.22907e-19	5.83192e-18	7.45768e-19	1.18092e-17	1.17618e-18	9.36376e-17	7.52551e-18	4.41062e-18	9.4131e-19	1.0989e-19	7.16697e-20	1.02925e-17	8.0668e-19	1.64433e-17	1.83192e-18	1.23396e-17	6.88049e-19	8.80407e-18	1.70354e-18	2.20219e-17	2.40403e-18	6.4933e-17	1.06565e-17
204	4.79277e-18	8.55767e-19	8.18778e-19	4.38744e-19	6.10867e-18	7.49896e-19	1.06554e-17	1.09182e-18	8.78602e-17	7.59615e-18	5.79899e-18	1.07483e-18	1.46712e-19	9.02167e-20	1.00734e-17	8.47889e-19	1.48608e-17	1.80956e-18	1.095e-17	6.1458e-19	9.3478e-18	1.9341e-18	2.46623e-17	2.2664e-18	6.07505e-17	1.01782e-17
205	4.42248e-18	8.38936e-19	5.49124e-19	3.85307e-19	6.7496e-18	8.20351e-19	1.06881e-17	1.21059e-18	7.69486e-17	7.18182e-18	6.51863e-18	1.18714e-18	1.42932e-19	7.81131e-20	9.2695e-18	7.63925e-19	1.37836e-17	1.68755e-18	9.83937e-18	6.04803e-19	1.05016e-17	1.98984e-18	2.52011e-17	2.28076e-18	5.7405e-17	9.80107e-18
206	4.0366e-18	7.82332e-19	3.17979e-19	2.58466e-19	7.04109e-18	8.29523e-19	1.1551e-17	1.47474e-18	6.30686e-17	6.14553e-18	6.13956e-18	1.12335e-18	1.44364e-19	9.70106e-20	8.25129e-18	6.73663e-19	1.36262e-17	1.45888e-18	9.34933e-18	7.21659e-19	1.02179e-17	1.85191e-18	2.46886e-17	2.67874e-18	5.51138e-17	9.5652e-18
207	3.78332e-18	7.08121e-19	1.44728e-19	1.27823e-19	7.74697e-18	1.24704e-18	1.27397e-17	1.75683e-18	4.96869e-17	4.93786e-18	6.18207e-18	1.09357e-18	9.27217e-20	4.70577e-20	7.38722e-18	6.04172e-19	1.46761e-17	1.2174e-18	9.62737e-18	9.41704e-19	7.8936e-18	1.40356e-18	2.24867e-17	2.88428e-18	5.26541e-17	9.54064e-18
208	3.80726e-18	7.06098e-19	5.12192e-20	4.61962e-20	8.56793e-18	2.43989e-18	1.37525e-17	1.89125e-18	3.95609e-17	4.01661e-18	7.21517e-18	1.21222e-18	1.75185e-19	9.57138e-20	6.83261e-18	5.40504e-19	1.67244e-17	1.09076e-18	1.04516e-17	1.15869e-18	5.99876e-18	1.10135e-18	1.79278e-17	2.55371e-18	4.79879e-17	9.21885e-18
209	4.04195e-18	7.708e-19	2.17907e-20	1.31432e-20	7.09598e-18	1.83312e-18	1.42169e-17	1.83604e-18	3.33075e-17	3.67074e-18	7.78118e-18	1.23252e-18	2.84484e-19	1.27875e-19	6.54063e-18	5.41211e-19	1.90444e-17	1.09128e-18	1.14297e-17	1.287e-18	5.0582e-18	6.59428e-19	1.2093e-17	1.86374e-18	4.05408e-17	7.98041e-18
210	4.26925e-18	7.96794e-19	4.14046e-20	2.1402e-20	5.62339e-18	7.99546e-19	1.40523e-17	1.7251e-18	2.96063e-17	3.69847e-18	6.40821e-18	1.16578e-18	3.62392e-19	1.20505e-19	6.4143e-18	5.77449e-19	2.0743e-17	1.206e-18	1.23035e-17	1.29095e-18	5.544e-18	9.56555e-19	6.93633e-18	1.17987e-18	3.25148e-17	6.22687e-18
211	4.38563e-18	7.69198e-19	1.24237e-19	6.53095e-20	6.73675e-18	1.10485e-18	1.34751e-17	1.6581e-18	2.66243e-17	3.76941e-18	3.211e-18	7.58449e-19	5.86949e-19	1.80109e-19	6.41953e-18	5.886e-19	2.11985e-17	1.39935e-18	1.30286e-17	1.21501e-18	6.18801e-18	1.09901e-18	3.57531e-18	6.8665e-19	2.70054e-17	5.29442e-18
212	4.4313e-18	7.72274e-19	2.96782e-19	1.46649e-19	7.71151e-18	1.51912e-18	1.27699e-17	1.60609e-18	2.31615e-17	3.77147e-18	1.07815e-18	3.81627e-19	7.00411e-19	1.96025e-19	6.53593e-18	5.80021e-19	2.03443e-17	1.55366e-18	1.35965e-17	1.17116e-18	7.15264e-18	1.19463e-18	1.90898e-18	4.36176e-19	2.50122e-17	5.32525e-18
213	4.39068e-18	8.01021e-19	5.53598e-19	2.4603e-19	7.64379e-18	1.52991e-18	1.2032e-17	1.56888e-18	1.89636e-17	3.49606e-18	5.41513e-19	3.17639e-19	6.20985e-19	1.83427e-19	6.66032e-18	5.85187e-19	1.86469e-17	1.5039e-18	1.38599e-17	1.17398e-18	8.72462e-18	1.52044e-18	1.26056e-18	3.70703e-19	2.4974e-17	5.31966e-18
214	4.16286e-18	7.85698e-19	8.43885e-19	3.21833e-19	8.58534e-18	2.21001e-18	1.11182e-17	1.51916e-18	1.46041e-17	2.88332e-18	3.71426e-19	2.23637e-19	5.23848e-19	1.57708e-19	6.64404e-18	6.04648e-19	1.68053e-17	1.26502e-18	1.36328e-17	1.14671e-18	1.05487e-17	2.01571e-18	9.99827e-19	3.05049e-19	2.47597e-17	5.04979e-18
215	3.72054e-18	7.23965e-19	1.12083e-18	3.58884e-19	8.16585e-18	1.82199e-18	9.85603e-18	1.37923e-18	1.09142e-17	2.23359e-18	2.66092e-19	1.42703e-19	6.01015e-19	1.74983e-19	6.43876e-18	6.05379e-19	1.54001e-17	1.08781e-18	1.29095e-17	1.08314e-18	1.16944e-17	2.19767e-18	7.93428e-19	1.97279e-19	2.3526e-17	4.66752e-18
216	3.1566e-18	6.54895e-19	1.39665e-18	3.79483e-19	6.13875e-18	9.08066e-19	8.29996e-18	1.14101e-18	8.25127e-18	1.76134e-18	1.60972e-19	8.83855e-20	8.0292e-19	2.17848e-19	6.15647e-18	5.80738e-19	1.46762e-17	1.12518e-18	1.187e-17	1.02301e-18	1.08063e-17	1.92598e-18	5.69438e-19	9.905e-20	2.20653e-17	4.2662e-18
217	2.58237e-18	5.92393e-19	1.73705e-18	3.97336e-19	6.69865e-18	1.19105e-18	6.76146e-18	9.05871e-19	6.40277e-18	1.35231e-18	5.58644e-20	2.07883e-20	8.92553e-19	2.19563e-19	5.95709e-18	5.79191e-19	1.45507e-17	1.19462e-18	1.07504e-17	9.59071e-19	9.77199e-18	2.05946e-18	3.76078e-19	4.56726e-20	2.16583e-17	4.40182e-18
218	2.06702e-18	5.2084e-19	2.19333e-18	4.2971e-19	8.95941e-18	1.64085e-18	5.60616e-18	8.06613e-19	5.04923e-18	9.57877e-19	1.67045e-20	6.73141e-21	9.60767e-19	2.30618e-19	5.90137e-18	6.22607e-19	1.48493e-17	1.15668e-18	9.82189e-18	8.8539e-19	1.00249e-17	2.11561e-18	2.75154e-19	5.32851e-20	2.24094e-17	5.38306e-18
219	1.65862e-18	4.45948e-19	2.71502e-18	4.9255e-19	9.45754e-18	1.52924e-18	5.03901e-18	8.81303e-19	4.07461e-18	6.64055e-19	1.0712e-20	7.12143e-21	1.06253e-18	2.42828e-19	5.92016e-18	6.60383e-19	1.55634e-17	1.08962e-18	9.38725e-18	8.82465e-19	1.12932e-17	2.44978e-18	2.96029e-19	1.04416e-19	2.29847e-17	6.23758e-18
220	1.39173e-18	3.98346e-19	3.14124e-18	5.50403e-19	9.03816e-18	1.48799e-18	5.0032e-18	1.07569e-18	3.5301e-18	5.43829e-19	9.98e-21	7.27521e-21	1.07471e-18	2.5386e-19	5.8804e-18	6.50816e-19	1.68121e-17	1.15683e-18	9.61358e-18	1.00713e-18	1.10737e-17	2.38587e-18	4.17469e-19	1.70586e-19	2.22551e-17	6.18418e-18
221	1.26582e-18	3.8933e-19	3.34089e-18	5.52539e-19	8.7668e-18	1.39486e-18	5.1904e-18	1.26057e-18	3.48383e-18	6.07502e-19	1.11213e-20	8.7776e-21	9.77547e-19	2.21076e-19	5.66681e-18	6.01811e-19	1.85091e-17	1.37918e-18	1.03644e-17	1.16689e-18	1.05418e-17	2.04987e-18	5.71843e-19	2.25349e-19	2.05496e-17	5.51809e-18
222	1.249e-18	3.94248e-19	3.36962e-18	5.0072e-19	8.42756e-18	1.14107e-18	5.21379e-18	1.27814e-18	3.92929e-18	7.39007e-19	1.10777e-20	1.07023e-20	1.03498e-18	2.57632e-19	5.25111e-18	5.43935e-19	2.01787e-17	1.63634e-18	1.12936e-17	1.27669e-18	1.1692e-17	2.35834e-18	6.86824e-19	2.46914e-19	1.88606e-17	4.96842e-18
223	1.30287e-18	4.05458e-19	3.42837e-18	4.66723e-19	9.45796e-18	1.3194e-18	4.90069e-18	1.09284e-18	4.79484e-18	8.85053e-19	4.9902e-21	4.97036e-21	1.10561e-18	2.69683e-19	4.71282e-18	4.93532e-19	2.12264e-17	1.79066e-18	1.21273e-17	1.33303e-18	1.21486e-17	2.52784e-18	7.41753e-19	2.34353e-19	1.75332e-17	4.67912e-18
224	1.38509e-18	4.28345e-19	3.6606e-18	4.91259e-19	1.14932e-17	2.37636e-18	4.42082e-18	8.51031e-19	5.98548e-18	1.10688e-18	8.64171e-22	8.63775e-22	1.26723e-18	2.80517e-19	4.17804e-18	4.55181e-19	2.13743e-17	1.78807e-18	1.28376e-17	1.37131e-18	1.0862e-17	2.40921e-18	7.79796e-19	2.14752e-19	1.62461e-17	4.31811e-18
225	1.43652e-18	4.50498e-19	4.04063e-18	5.24381e-19	1.15238e-17	2.51231e-18	4.08042e-18	7.9845e-19	7.37656e-18	1.39896e-18	5.76487e-23	5.76456e-23	1.63164e-18	3.49448e-19	3.73302e-18	4.37515e-19	2.07683e-17	1.7259e-18	1.35735e-17	1.44808e-18	9.09064e-18	1.98963e-18	8.61311e-19	2.21942e-19	1.47211e-17	3.80618e-18
226	1.39348e-18	4.52317e-19	4.44537e-18	5.40188e-19	1.03523e-17	1.4362e-18	4.00578e-18	1.01025e-18	8.7958e-18	1.6324e-18	1.51564e-24	1.51563e-24	1.80504e-18	3.48195e-19	3.40072e-18	4.51667e-19	1.97355e-17	1.69171e-18	1.44552e-17	1.57663e-18	9.63934e-18	2.22669e-18	1.01735e-18	2.46016e-19	1.29573e-17	3.36581e-18
227	1.22765e-18	4.14336e-19	4.77273e-18	5.47053e-19	1.06058e-17	1.27741e-18	4.04289e-18	1.27416e-18	1.0066e-17	1.71632e-18	1.68884e-26	1.63327e-26	2.05208e-18	3.68617e-19	3.17926e-18	4.99104e-19	1.85934e-17	1.63987e-18	1.54136e-17	1.70884e-18	1.30365e-17	2.63289e-18	1.24903e-18	2.63506e-19	1.10627e-17	3.03661e-18
228	9.7204e-19	3.31373e-19	4.99751e-18	5.37639e-19	1.06919e-17	1.19328e-18	3.93176e-18	1.36634e-18	1.10811e-17	1.70485e-18	1.75699e-25	1.30947e-25	2.54573e-18	4.08352e-19	3.07313e-18	5.73015e-19	1.76543e-17	1.55555e-18	1.61651e-17	1.8132e-18	1.64059e-17	3.20118e-18	1.54407e-18	2.83197e-19	9.22285e-18	2.599e-18
229	7.01272e-19	2.25117e-19	5.16359e-18	5.12631e-19	1.09344e-17	1.08943e-18	3.54733e-18	1.2034e-18	1.18373e-17	1.70127e-18	1.50661e-23	1.10022e-23	3.07514e-18	4.41832e-19	3.08366e-18	6.49439e-19	1.71889e-17	1.5247e-18	1.63214e-17	1.87055e-18	1.45298e-17	2.91693e-18	1.87575e-18	3.12751e-19	7.71995e-18	2.06958e-18
230	4.82476e-19	1.29535e-19	5.32946e-18	5.01942e-19	1.20007e-17	1.3262e-18	2.97944e-18	8.72012e-19	1.2397e-17	1.72803e-18	5.14468e-22	3.67231e-22	3.55948e-18	5.36217e-19	3.19338e-18	6.84072e-19	1.72514e-17	1.60468e-18	1.56116e-17	1.83867e-18	9.04518e-18	2.19292e-18	2.2054e-18	3.37219e-19	6.73623e-18	1.80966e-18
231	3.42128e-19	6.70173e-20	5.50734e-18	5.15533e-19	1.18681e-17	1.35276e-18	2.42078e-18	5.34622e-19	1.28164e-17	1.77792e-18	7.1985e-21	4.9895e-21	3.85115e-18	6.07991e-19	3.38422e-18	6.63566e-19	1.75844e-17	1.75182e-18	1.41138e-17	1.69281e-18	4.60525e-18	1.35131e-18	2.50679e-18	3.50884e-19	6.14941e-18	1.91637e-18
232	2.70457e-19	4.14874e-20	5.66248e-18	5.21698e-19	1.09244e-17	1.25975e-18	2.01521e-18	3.11016e-19	1.3101e-17	1.8599e-18	4.27177e-20	2.83181e-20	4.17519e-18	6.08167e-19	3.67346e-18	6.33226e-19	1.77661e-17	1.88549e-18	1.22863e-17	1.485e-18	2.55516e-18	7.40238e-19	2.78275e-18	3.66876e-19	5.63706e-18	1.98118e-18
233	2.46266e-19	4.24118e-20	5.76734e-18	5.04027e-19	1.06094e-17	1.35114e-18	1.79989e-18	2.31647e-19	1.3256e-17	1.94217e-18	1.12711e-19	6.95082e-20	4.97042e-18	7.081e-19	4.11501e-18	6.53679e-19	1.7482e-17	1.92145e-18	1.07134e-17	1.32559e-18	2.88603e-18	1.01522e-18	3.0508e-18	3.92607e-19	4.97996e-18	1.7585e-18
234	2.55312e-19	6.35393e-20	5.82753e-18	4.84909e-19	1.03726e-17	1.19771e-18	1.73707e-18	2.34908e-19	1.34003e-17	1.98382e-18	1.43442e-19	7.92852e-20	5.78541e-18	7.95785e-19	4.74078e-18	7.54839e-19	1.67052e-17	1.82219e-18	9.76718e-18	1.27608e-18	4.39464e-18	1.56484e-18	3.32163e-18	4.1793e-19	4.21433e-18	1.31689e-18
235	2.9082e-19	1.07848e-19	5.84863e-18	4.84404e-19	1.08938e-17	1.25928e-18	1.76521e-18	2.50787e-19	1.37938e-17	2.00216e-18	1.06618e-19	4.89427e-20	6.08672e-18	8.34235e-19	5.48036e-18	9.24732e-19	1.56755e-17	1.6546e-18	9.46147e-18	1.30035e-18	5.32896e-18	1.48264e-18	3.59583e-18	4.30248e-19	3.51918e-18	8.4923e-19
236	3.42431e-19	1.65924e-19	5.80592e-18	4.92361e-19	1.22172e-17	1.60839e-18	1.82733e-18	2.57191e-19	1.47042e-17	2.03726e-18	7.33377e-20	2.07331e-20	6.23598e-18	8.41845e-19	6.14655e-18	1.09624e-18	1.47257e-17	1.52254e-18	9.55638e-18	1.34429e-18	5.79794e-18	1.44912e-18	3.86671e-18	4.32159e-19	3.02204e-18	5.00162e-19
237	3.89118e-19	2.15349e-19	5.6652e-18	4.91287e-19	1.27147e-17	1.69917e-18	1.8756e-18	2.63671e-19	1.62179e-17	2.11362e-18	1.21755e-19	5.17417e-20	7.22074e-18	9.44947e-19	6.54867e-18	1.17876e-18	1.40928e-17	1.45689e-18	9.75983e-18	1.37513e-18	6.28602e-18	1.62201e-18	4.11476e-18	4.38344e-19	2.71942e-18	3.04622e-19
238	4.06722e-19	2.32781e-19	5.42234e-18	4.77902e-19	1.24965e-17	1.5888e-18	1.86894e-18	2.81274e-19	1.81321e-17	2.26658e-18	5.50718e-19	3.27723e-19	9.22032e-18	1.13438e-18	6.67063e-18	1.13399e-18	1.38218e-17	1.43763e-18	9.87188e-18	1.36845e-18	5.92476e-18	1.50038e-18	4.31252e-18	4.48442e-19	2.53207e-18	2.1641e-19
239	3.83766e-19	2.09797e-19	5.10912e-18	4.62679e-19	1.2563e-17	1.60419e-18	1.78114e-18	2.95239e-19	1.99931e-17	2.49151e-18	1.86732e-18	1.01039e-18	1.05392e-17	1.40696e-18	6.74587e-18	1.02755e-18	1.37785e-17	1.45449e-18	9.82401e-18	1.32047e-18	4.52551e-18	1.05993e-18	4.45447e-18	4.49147e-19	2.39291e-18	1.76374e-19
240	3.28605e-19	1.58723e-19	4.76595e-18	4.5158e-19	1.26949e-17	1.44804e-18	1.61793e-18	2.82886e-19	2.12992e-17	2.66801e-18	4.25837e-18	1.61189e-18	8.91707e-18	1.41513e-18	7.12792e-18	1.019e-18	1.37349e-17	1.48442e-18	9.63389e-18	1.26733e-18	3.06253e-18	5.72348e-19	4.57923e-18	4.45905e-19	2.28202e-18	1.58563e-19
241	2.60943e-19	1.02557e-19	4.42116e-18	4.38581e-19	1.22432e-17	1.34663e-18	1.42087e-18	2.41958e-19	2.18061e-17	2.66479e-18	9.62948e-18	1.91394e-18	5.39414e-18	9.13792e-19	8.04889e-18	1.22485e-18	1.34849e-17	1.48241e-18	9.32424e-18	1.2516e-18	2.16982e-18	3.51202e-19	4.74437e-18	4.57705e-19	2.20571e-18	1.54332e-19
242	1.97813e-19	5.94458e-20	4.09507e-18	4.22342e-19	1.12554e-17	1.19923e-18	1.24449e-18	1.93286e-19	2.17178e-17	2.49534e-18	2.11256e-17	3.16993e-18	3.22802e-18	7.00417e-19	9.4676e-18	1.57599e-18	1.29317e-17	1.42377e-18	8.87048e-18	1.25569e-18	1.80218e-18	3.01906e-19	4.97319e-18	4.8535e-19	2.16676e-18	1.54959e-19
243	1.4678e-19	3.46855e-20	3.81062e-18	4.07207e-19	1.03182e-17	1.14021e-18	1.12316e-18	1.63486e-19	2.15508e-17	2.33934e-18	3.37602e-17	4.20034e-18	2.6539e-18	8.85286e-19	1.11289e-17	1.92729e-18	1.20984e-17	1.32206e-18	8.21813e-18	1.22168e-18	1.78826e-18	3.09652e-19	5.23028e-18	5.15001e-19	2.15837e-18	1.58396e-19
244	1.08077e-19	2.28417e-20	3.59071e-18	3.90134e-19	9.29193e-18	1.01628e-18	1.05524e-18	1.5948e-19	2.17548e-17	2.38391e-18	3.88488e-17	4.17454e-18	2.17239e-18	7.82453e-19	1.27787e-17	2.1693e-18	1.10808e-17	1.20958e-18	7.34682e-18	1.12163e-18	1.90148e-18	3.16292e-19	5.4468e-18	5.38035e-19	2.17618e-18	1.73562e-19
245	7.93896e-20	1.6561e-20	3.44378e-18	3.68093e-19	8.75564e-18	9.84645e-19	1.01376e-18	1.64951e-19	2.24278e-17	2.61384e-18	3.842e-17	3.91657e-18	1.62887e-18	3.88606e-19	1.43589e-17	2.26578e-18	1.00068e-17	1.10832e-18	6.31978e-18	9.64902e-19	1.91448e-18	3.09728e-19	5.56493e-18	5.50132e-19	2.22646e-18	2.13675e-19
246	5.85314e-20	1.25921e-20	3.35122e-18	3.47874e-19	9.45509e-18	1.19593e-18	9.70218e-19	1.6409e-19	2.335e-17	2.88586e-18	3.98508e-17	4.0726e-18	1.53247e-18	2.14933e-19	1.60313e-17	2.27169e-18	9.0285e-18	1.01715e-18	5.27845e-18	7.72404e-19	1.85226e-18	2.87535e-19	5.56616e-18	5.48458e-19	2.319e-18	2.80619e-19
247	4.38642e-20	1.00481e-20	3.26912e-18	3.35335e-19	1.07924e-17	1.34982e-18	9.12894e-19	1.52509e-19	2.42373e-17	3.11386e-18	4.30084e-17	4.70718e-18	1.72399e-18	2.64139e-19	1.80138e-17	2.31873e-18	8.30554e-18	9.31428e-19	4.38708e-18	5.7121e-19	1.89072e-18	2.75821e-19	5.47398e-18	5.33337e-19	2.45231e-18	3.56354e-19
248	3.40442e-20	8.41022e-21	3.14677e-18	3.26567e-19	1.22175e-17	1.62682e-18	8.49594e-19	1.36198e-19	2.4946e-17	3.26593e-18	4.16441e-17	4.71905e-18	1.79724e-18	2.97812e-19	2.03701e-17	2.50167e-18	7.94815e-18	8.71829e-19	3.76334e-18	3.98698e-19	2.08403e-18	2.76083e-19	5.33808e-18	5.0653e-19	2.60771e-18	4.144e-19
249	2.78911e-20	7.41168e-21	2.95163e-18	3.1554e-19	1.29575e-17	1.77796e-18	7.96865e-19	1.26189e-19	2.54817e-17	3.31352e-18	3.43189e-17	4.34998e-18	1.65154e-18	3.3645e-19	2.29318e-17	2.75829e-18	7.94877e-18	8.74849e-19	3.43583e-18	2.96541e-19	2.35776e-18	3.30856e-19	5.20899e-18	4.73151e-19	2.76066e-18	4.3851e-19
250	2.43487e-20	7.01785e-21	2.68434e-18	2.99797e-19	1.2631e-17	1.67764e-18	7.66043e-19	1.28577e-19	2.58686e-17	3.26285e-18	2.46405e-17	3.79476e-18	1.48497e-18	3.53718e-19	2.54094e-17	2.96557e-18	8.16697e-18	9.40873e-19	3.34752e-18	2.89674e-19	2.48415e-18	3.55562e-19	5.1124e-18	4.45865e-19	2.89892e-18	4.35021e-19
251	2.2432e-20	7.096e-21	2.37649e-18	2.78728e-19	1.2368e-17	1.48293e-18	7.56489e-19	1.37973e-19	2.60336e-17	3.16952e-18	1.62673e-17	3.18678e-18	1.45832e-18	3.79193e-19	2.75726e-17	3.08587e-18	8.39109e-18	1.02073e-18	3.39162e-18	3.51845e-19	2.4299e-18	3.42757e-19	5.0363e-18	4.37076e-19	3.02686e-18	4.33635e-19
252	2.12537e-20	7.2876e-21	2.07543e-18	2.54006e-19	1.31136e-17	1.684e-18	7.58539e-19	1.4495e-19	2.58119e-17	3.07431e-18	1.06082e-17	2.86072e-18	1.53279e-18	4.03311e-19	2.93464e-17	3.15723e-18	8.43883e-18	1.05752e-18	3.45371e-18	4.30094e-19	2.37787e-18	3.13183e-19	4.94134e-18	4.42411e-19	3.1491e-18	4.66315e-19
253	2.02061e-20	7.23975e-21	1.82524e-18	2.32148e-19	1.3807e-17	1.95883e-18	7.60588e-19	1.45419e-19	2.50682e-17	2.967e-18	7.1569e-18	2.33941e-18	1.66639e-18	4.32246e-19	3.07876e-17	3.21444e-18	8.23393e-18	1.02341e-18	3.44529e-18	4.80055e-19	2.42619e-18	2.90458e-19	4.78991e-18	4.43601e-19	3.25112e-18	5.25779e-19
254	1.91599e-20	6.9925e-21	1.65097e-18	2.21469e-19	1.27135e-17	1.8627e-18	7.53688e-19	1.42459e-19	2.3832e-17	2.8168e-18	7.13168e-18	1.82713e-18	1.93598e-18	4.31561e-19	3.20186e-17	3.2867e-18	7.818e-18	9.37602e-19	3.32571e-18	4.76571e-19	2.57478e-18	3.22795e-19	4.57225e-18	4.29423e-19	3.30071e-18	5.6855e-19
255	1.84177e-20	7.33555e-21	1.55166e-18	2.23136e-19	1.04395e-17	1.47823e-18	7.32308e-19	1.41565e-19	2.23407e-17	2.61023e-18	1.35239e-17	2.73564e-18	2.48202e-18	4.67485e-19	3.3178e-17	3.42452e-18	7.30074e-18	8.53377e-19	3.1081e-18	4.21149e-19	2.77142e-18	3.44809e-19	4.30892e-18	4.03426e-19	3.2722e-18	5.61877e-19
256	1.83407e-20	9.21525e-21	1.50447e-18	2.29395e-19	9.41085e-18	1.41866e-18	6.94137e-19	1.4321e-19	2.09592e-17	2.38767e-18	2.54087e-17	4.40096e-18	3.24971e-18	5.72929e-19	3.43776e-17	3.63644e-18	6.78868e-18	8.06473e-19	2.84429e-18	3.37655e-19	2.97636e-18	3.76729e-19	4.03026e-18	3.74213e-19	3.16965e-18	5.09507e-19
257	1.88953e-20	1.2217e-20	1.47696e-18	2.3202e-19	1.07619e-17	2.27169e-18	6.4087e-19	1.42474e-19	2.00266e-17	2.25224e-18	3.57898e-17	5.19008e-18	3.90735e-18	6.61031e-19	3.56543e-17	3.83993e-18	6.3376e-18	7.80818e-19	2.59455e-18	2.57129e-19	3.16061e-18	4.1141e-19	3.75418e-18	3.45487e-19	3.02724e-18	4.43438e-19
258	1.95136e-20	1.49908e-20	1.44014e-18	2.28213e-19	1.32087e-17	3.33026e-18	5.78534e-19	1.35935e-19	1.97175e-17	2.29145e-18	3.92011e-17	5.1553e-18	4.33657e-18	6.53411e-19	3.69442e-17	3.9432e-18	5.94707e-18	7.45195e-19	2.39924e-18	2.01721e-19	3.26366e-18	4.02249e-19	3.48182e-18	3.1589e-19	2.89035e-18	3.93281e-19
259	1.94184e-20	1.6345e-20	1.37589e-18	2.20288e-19	1.45203e-17	3.42349e-18	5.15448e-19	1.24882e-19	1.99859e-17	2.47833e-18	3.70345e-17	4.87107e-18	4.91061e-18	6.80875e-19	3.81169e-17	3.93302e-18	5.58381e-18	6.92806e-19	2.26714e-18	1.74793e-19	3.1734e-18	3.78208e-19	3.21086e-18	2.84284e-19	2.79632e-18	3.63364e-19
260	1.81557e-20	1.57418e-20	1.27781e-18	2.11729e-19	1.38705e-17	2.78304e-18	4.58641e-19	1.12743e-19	2.06128e-17	2.70315e-18	3.41507e-17	4.54231e-18	5.76541e-18	7.72737e-19	3.90557e-17	3.86729e-18	5.21131e-18	6.34403e-19	2.18176e-18	1.65426e-19	2.88967e-18	3.60167e-19	2.95047e-18	2.53824e-19	2.76556e-18	3.49979e-19
261	1.58909e-20	1.34567e-20	1.14875e-18	2.02163e-19	1.2415e-17	2.10217e-18	4.11397e-19	1.0229e-19	2.13246e-17	2.86671e-18	3.4072e-17	4.45511e-18	6.48983e-18	8.41269e-19	3.97283e-17	3.81834e-18	4.81122e-18	5.76043e-19	2.11613e-18	1.63549e-19	2.59347e-18	3.27308e-19	2.7239e-18	2.31422e-19	2.79844e-18	3.64874e-19
262	1.32475e-20	1.04095e-20	9.98569e-19	1.86981e-19	1.19942e-17	1.9332e-18	3.73488e-19	9.49424e-20	2.19119e-17	2.9249e-18	3.62132e-17	4.74594e-18	6.77223e-18	8.85518e-19	4.02062e-17	3.83313e-18	4.39161e-18	5.12397e-19	2.046e-18	1.64614e-19	2.38612e-18	2.90405e-19	2.55778e-18	2.22222e-19	2.8739e-18	4.14985e-19
263	1.08609e-20	7.76193e-21	8.42181e-19	1.63068e-19	1.27327e-17	2.34745e-18	3.43344e-19	9.00852e-20	2.22879e-17	2.89373e-18	3.66425e-17	4.93268e-18	6.79222e-18	8.79166e-19	4.06443e-17	3.92596e-18	3.98161e-18	4.36785e-19	1.95692e-18	1.65646e-19	2.19582e-18	3.01319e-19	2.46703e-18	2.25278e-19	2.95433e-18	4.77625e-19
264	9.01916e-21	6.32183e-21	6.96349e-19	1.33434e-19	1.29284e-17	2.41033e-18	3.2031e-19	8.54157e-20	2.24703e-17	2.82801e-18	3.28472e-17	4.6804e-18	7.01538e-18	9.04552e-19	4.12512e-17	4.0926e-18	3.61567e-18	3.51976e-19	1.84562e-18	1.63646e-19	1.95343e-18	2.97944e-19	2.44499e-18	2.35625e-19	3.00162e-18	5.2134e-19
265	7.62231e-21	5.8393e-21	5.74843e-19	1.06045e-19	1.21084e-17	2.01356e-18	3.05524e-19	8.0033e-20	2.2522e-17	2.78554e-18	2.69031e-17	4.0633e-18	7.78846e-18	1.00856e-18	4.22542e-17	4.32487e-18	3.3164e-18	2.71592e-19	1.71739e-18	1.56771e-19	1.73413e-18	2.4558e-19	2.46404e-18	2.47241e-19	2.99726e-18	5.32686e-19
266	6.40058e-21	5.44805e-21	4.84457e-19	8.8072e-20	1.12018e-17	1.88286e-18	3.00966e-19	7.70163e-20	2.24936e-17	2.80322e-18	2.25958e-17	3.70008e-18	8.99746e-18	1.16347e-18	4.38254e-17	4.60941e-18	3.08562e-18	2.12319e-19	1.58146e-18	1.45155e-19	1.64949e-18	2.36389e-19	2.4867e-18	2.53634e-19	2.95244e-18	5.21115e-19
267	5.16424e-21	4.70764e-21	4.24326e-19	7.98799e-20	1.03756e-17	2.11667e-18	3.07307e-19	8.14955e-20	2.23879e-17	2.8958e-18	2.05049e-17	3.82685e-18	9.81641e-18	1.29753e-18	4.59662e-17	4.92477e-18	2.90833e-18	1.8107e-19	1.4467e-18	1.30513e-19	1.64856e-18	2.83087e-19	2.48214e-18	2.49678e-19	2.90116e-18	5.05347e-19
268	3.90753e-21	3.66821e-21	3.88458e-19	7.72363e-20	9.20935e-18	2.17682e-18	3.22058e-19	9.41705e-20	2.21447e-17	3.05588e-18	1.85349e-17	3.64066e-18	9.33366e-18	1.3339e-18	4.84062e-17	5.24579e-18	2.76493e-18	1.70525e-19	1.31916e-18	1.15385e-19	1.62227e-18	2.91342e-19	2.43984e-18	2.35532e-19	2.88279e-18	4.95409e-19
269	2.75159e-21	2.56691e-21	3.69052e-19	7.86955e-20	7.76103e-18	1.81462e-18	3.39486e-19	1.09737e-19	2.16474e-17	3.2387e-18	1.58138e-17	3.19302e-18	7.5386e-18	1.18947e-18	5.06083e-17	5.53603e-18	2.64204e-18	1.74252e-19	1.20197e-18	1.02502e-19	1.55423e-18	2.66404e-19	2.37222e-18	2.19271e-19	2.92529e-18	4.91015e-19
270	1.82523e-21	1.62088e-21	3.58452e-19	8.53369e-20	6.81736e-18	1.4146e-18	3.52657e-19	1.21927e-19	2.07651e-17	3.35904e-18	1.27356e-17	2.7884e-18	5.32167e-18	9.02154e-19	5.19311e-17	5.73615e-18	2.53525e-18	1.94881e-19	1.09631e-18	9.37576e-20	1.44073e-18	2.47269e-19	2.30519e-18	2.12867e-19	3.03497e-18	4.93195e-19
271	1.18356e-21	9.46726e-22	3.49623e-19	9.54753e-20	7.10238e-18	1.69191e-18	3.56344e-19	1.26736e-19	1.94255e-17	3.32855e-18	9.56975e-18	2.37908e-18	3.64482e-18	6.91257e-19	5.1897e-17	5.78367e-18	2.44448e-18	2.30651e-19	1.00222e-18	8.88941e-20	1.27271e-18	2.16357e-19	2.26306e-18	2.20022e-19	3.19377e-18	5.06396e-19
272	7.97978e-22	5.68716e-22	3.36426e-19	1.04014e-19	8.06541e-18	2.15318e-18	3.48912e-19	1.23143e-19	1.76848e-17	3.10856e-18	6.70308e-18	1.90989e-18	2.75274e-18	6.36615e-19	5.04184e-17	5.6594e-18	2.36821e-18	2.6774e-19	9.18681e-19	8.56958e-20	1.08995e-18	1.66381e-19	2.25769e-18	2.31518e-19	3.36381e-18	5.29588e-19
273	5.92634e-22	4.33362e-22	3.14643e-19	1.05999e-19	8.54632e-18	2.09832e-18	3.32091e-19	1.12971e-19	1.57415e-17	2.73835e-18	4.43904e-18	1.39762e-18	2.32598e-18	5.96371e-19	4.7842e-17	5.41676e-18	2.30152e-18	2.8947e-19	8.43565e-19	8.20524e-20	9.46269e-19	1.31657e-19	2.28715e-18	2.36607e-19	3.49918e-18	5.53255e-19
274	4.87124e-22	4.07175e-22	2.83269e-19	9.9238e-20	8.36237e-18	1.86272e-18	3.09234e-19	9.99335e-20	1.38762e-17	2.32932e-18	2.70738e-18	8.51232e-19	2.12526e-18	5.97595e-19	4.47754e-17	5.16189e-18	2.23831e-18	2.86192e-19	7.74047e-19	7.74318e-20	8.56896e-19	1.34936e-19	2.34152e-18	2.32754e-19	3.56131e-18	5.66463e-19
275	4.21891e-22	3.89391e-22	2.44901e-19	8.49063e-20	7.85359e-18	1.81661e-18	2.83603e-19	8.77353e-20	1.2342e-17	2.03233e-18	1.47686e-18	3.90949e-19	1.9893e-18	6.13764e-19	4.18017e-17	4.99131e-18	2.17419e-18	2.59135e-19	7.07438e-19	7.24235e-20	8.141e-19	1.2939e-19	2.4095e-18	2.26243e-19	3.53072e-18	5.64095e-19
276	3.64018e-22	3.52534e-22	2.04563e-19	6.6624e-20	6.95955e-18	1.63315e-18	2.57738e-19	7.85656e-20	1.12633e-17	1.95833e-18	7.61133e-19	1.36166e-19	1.70406e-18	5.34923e-19	3.92454e-17	4.93621e-18	2.10743e-18	2.18692e-19	6.42091e-19	6.74289e-20	8.3059e-19	1.12459e-19	2.48115e-18	2.26453e-19	3.41009e-18	5.48297e-19
277	3.0171e-22	2.98078e-22	1.6755e-19	4.8747e-20	5.79627e-18	1.26694e-18	2.3368e-19	7.38492e-20	1.05972e-17	2.07425e-18	4.11475e-19	5.74757e-20	1.22106e-18	3.9304e-19	3.71013e-17	4.96335e-18	2.03766e-18	1.78853e-19	5.77852e-19	6.21974e-20	8.97674e-19	1.22876e-19	2.54735e-18	2.3698e-19	3.21926e-18	5.24639e-19
278	2.35704e-22	2.34663e-22	1.37526e-19	3.4726e-20	5.03593e-18	1.02869e-18	2.13131e-19	7.53764e-20	1.01728e-17	2.238e-18	2.65086e-19	7.18155e-20	7.04609e-19	2.49572e-19	3.51262e-17	5.01113e-18	1.9643e-18	1.50255e-19	5.1595e-19	5.64563e-20	9.34585e-19	1.3951e-19	2.59911e-18	2.52395e-19	2.98766e-18	4.97097e-19
279	1.71901e-22	1.71629e-22	1.15771e-19	2.60854e-20	5.22805e-18	1.20877e-18	1.97117e-19	8.29236e-20	9.78714e-18	2.32507e-18	2.59402e-19	1.70083e-19	3.38162e-19	1.25742e-19	3.30139e-17	5.01115e-18	1.88597e-18	1.35169e-19	4.58464e-19	5.04658e-20	8.70057e-19	1.32223e-19	2.62887e-18	2.64488e-19	2.74833e-18	4.67422e-19
280	1.16412e-22	1.16347e-22	1.01548e-19	2.23422e-20	6.14231e-18	1.71711e-18	1.85617e-19	9.22179e-20	9.30457e-18	2.28192e-18	3.34237e-19	2.97953e-19	1.83143e-19	5.55486e-20	3.05554e-17	4.90038e-18	1.8011e-18	1.28966e-19	4.07615e-19	4.48818e-20	7.27415e-19	1.10537e-19	2.63315e-18	2.69093e-19	2.5334e-18	4.3979e-19
281	7.2958e-23	7.29437e-23	9.29705e-20	2.21914e-20	6.89368e-18	2.19401e-18	1.77898e-19	9.77777e-20	8.71223e-18	2.12464e-18	3.80224e-19	3.50598e-19	1.80994e-19	6.32501e-20	2.77236e-17	4.64636e-18	1.70884e-18	1.26372e-19	3.65076e-19	4.03124e-20	5.85928e-19	8.67074e-20	2.61379e-18	2.68272e-19	2.3684e-18	4.24109e-19
282	4.22244e-23	4.22215e-23	8.77635e-20	2.44354e-20	6.78683e-18	2.32856e-18	1.73618e-19	9.63545e-20	8.10786e-18	1.91947e-18	3.52769e-19	2.84339e-19	2.27567e-19	8.51701e-20	2.46674e-17	4.27167e-18	1.60973e-18	1.24465e-19	3.31445e-19	3.70162e-20	5.15016e-19	7.31607e-20	2.57614e-18	2.68527e-19	2.2651e-18	4.30305e-19
283	2.25365e-23	2.2536e-23	8.37577e-20	2.76364e-20	5.92935e-18	2.03038e-18	1.73922e-19	8.82927e-20	7.63354e-18	1.75687e-18	3.27884e-19	2.08591e-19	2.43419e-19	9.03483e-20	2.1638e-17	3.85196e-18	1.50591e-18	1.21896e-19	3.06029e-19	3.48513e-20	5.38257e-19	8.7515e-20	2.52476e-18	2.7566e-19	2.21646e-18	4.56699e-19
284	1.10854e-23	1.10853e-23	7.92168e-20	3.02007e-20	4.86026e-18	1.51482e-18	1.81634e-19	7.73767e-20	7.39357e-18	1.72086e-18	3.63327e-19	2.39736e-19	2.08256e-19	8.36145e-20	1.88892e-17	3.48279e-18	1.40092e-18	1.17933e-19	2.87004e-19	3.34227e-20	6.20879e-19	1.09172e-19	2.45976e-18	2.89238e-19	2.19809e-18	4.88459e-19
285	5.02452e-24	5.0245e-24	7.3104e-20	3.09683e-20	3.88529e-18	1.07243e-18	2.00279e-19	6.94725e-20	7.39739e-18	1.84329e-18	4.05073e-19	2.745e-19	1.44925e-19	7.15207e-20	1.65946e-17	3.23299e-18	1.29909e-18	1.12431e-19	2.71939e-19	3.23033e-20	7.32512e-19	1.22454e-19	2.37623e-18	3.02695e-19	2.17731e-18	5.08459e-19
286	2.09912e-24	2.09912e-24	6.52233e-20	2.95457e-20	3.09012e-18	7.65268e-19	2.32448e-19	6.90315e-20	7.55231e-18	2.07359e-18	3.81663e-19	2.52085e-19	8.30535e-20	5.13715e-20	1.48061e-17	3.1144e-18	1.20474e-18	1.06095e-19	2.58459e-19	3.11724e-20	9.57143e-19	1.80146e-19	2.26713e-18	3.0899e-19	2.12587e-18	5.06692e-19
287	8.08803e-25	8.08802e-25	5.61188e-20	2.62725e-20	2.69322e-18	6.1871e-19	2.78411e-19	7.5217e-20	7.70469e-18	2.31264e-18	3.03189e-19	1.87108e-19	4.17272e-20	2.78406e-20	1.3459e-17	3.09077e-18	1.12128e-18	1.00324e-19	2.44816e-19	2.98248e-20	1.4876e-18	3.90664e-19	2.12748e-18	3.05529e-19	2.02996e-18	4.82726e-19
288	2.87661e-25	2.87661e-25	4.67365e-20	2.19376e-20	2.97563e-18	7.18979e-19	3.35646e-19	8.3892e-20	7.70611e-18	2.4689e-18	2.26772e-19	1.21686e-19	2.89168e-20	1.52083e-20	1.24103e-17	3.11108e-18	1.05045e-18	9.64568e-20	2.30161e-19	2.81284e-20	2.39435e-18	7.86079e-19	1.95712e-18	2.94906e-19	1.89309e-18	4.43237e-19
289	9.45366e-26	9.45365e-26	3.80057e-20	1.74041e-20	3.94657e-18	9.69746e-19	3.99445e-19	9.18246e-20	7.47104e-18	2.49109e-18	1.78146e-19	9.15148e-20	4.7984e-20	3.05716e-20	1.14904e-17	3.13233e-18	9.92131e-19	9.48914e-20	2.14492e-19	2.60154e-20	3.36228e-18	1.20407e-18	1.76097e-18	2.81765e-19	1.73167e-18	3.97478e-19
290	2.87412e-26	2.87412e-26	3.0538e-20	1.33129e-20	5.27988e-18	1.20746e-18	4.64263e-19	9.76056e-20	7.00033e-18	2.37584e-18	1.48145e-19	7.41258e-20	1.13326e-19	7.1756e-20	1.05509e-17	3.12023e-18	9.44575e-19	9.49445e-20	1.98364e-19	2.35239e-20	3.89204e-18	1.36393e-18	1.54738e-18	2.68333e-19	1.5665e-18	3.53618e-19
291	8.09358e-27	8.09358e-27	2.45396e-20	9.96824e-21	6.5748e-18	1.38622e-18	5.25213e-19	1.01127e-19	6.36506e-18	2.15659e-18	1.30754e-19	6.04998e-20	2.79407e-19	1.86013e-19	9.49803e-18	3.04174e-18	9.05096e-19	9.55298e-20	1.82537e-19	2.08376e-20	3.92216e-18	1.22313e-18	1.3264e-18	2.52664e-19	1.41446e-18	3.17723e-19
292	2.11388e-27	2.11388e-27	1.99016e-20	7.40242e-21	7.5554e-18	1.54614e-18	5.79101e-19	1.0317e-19	5.66578e-18	1.8826e-18	1.25641e-19	5.99293e-20	6.59993e-19	4.61661e-19	8.30627e-18	2.86704e-18	8.70818e-19	9.58454e-20	1.67696e-19	1.8269e-20	3.97415e-18	1.07832e-18	1.10862e-18	2.31218e-19	1.28345e-18	2.94027e-19
293	5.12763e-28	5.12763e-28	1.63573e-20	5.51998e-21	8.05812e-18	1.62204e-18	6.24692e-19	1.04967e-19	4.99139e-18	1.59962e-18	1.27434e-19	5.82695e-20	1.37107e-18	8.89481e-19	7.01249e-18	2.58328e-18	8.39282e-19	9.55284e-20	1.54301e-19	1.61628e-20	4.57919e-18	1.12318e-18	9.04467e-19	2.025e-19	1.17154e-18	2.83523e-19
294	1.15678e-28	1.15678e-28	1.36162e-20	4.19816e-21	8.09657e-18	1.54991e-18	6.62269e-19	1.07443e-19	4.39609e-18	1.33933e-18	1.3258e-19	5.44913e-20	2.41545e-18	1.32676e-18	5.69506e-18	2.20653e-18	8.08779e-19	9.44873e-20	1.42565e-19	1.47347e-20	5.74416e-18	1.39335e-18	7.23189e-19	1.68447e-19	1.06986e-18	2.81721e-19
295	2.43049e-29	2.43049e-29	1.14375e-20	3.30482e-21	7.94416e-18	1.45115e-18	6.92879e-19	1.10483e-19	3.89874e-18	1.11676e-18	1.41871e-19	5.4376e-20	3.65616e-18	1.67491e-18	4.44571e-18	1.77939e-18	7.78389e-19	9.276e-20	1.32499e-19	1.39371e-20	6.89387e-18	1.77614e-18	5.71428e-19	1.33435e-19	9.67607e-19	2.80034e-19
296	4.76269e-30	4.76269e-30	9.6511e-21	2.69605e-21	7.86784e-18	1.4389e-18	7.1765e-19	1.12979e-19	3.49665e-18	9.32587e-19	1.54797e-19	5.51069e-20	4.92007e-18	1.95484e-18	3.34325e-18	1.35537e-18	7.47818e-19	9.04545e-20	1.2398e-19	1.34967e-20	7.38111e-18	1.91923e-18	4.52059e-19	1.02305e-19	8.56926e-19	2.70411e-19
297	8.71643e-31	8.71643e-31	8.15106e-21	2.24878e-21	7.76847e-18	1.46051e-18	7.37361e-19	1.13675e-19	3.18155e-18	7.80143e-19	1.70796e-19	5.49367e-20	6.14111e-18	2.15906e-18	2.43693e-18	9.80121e-19	7.17157e-19	8.76521e-20	1.16796e-19	1.31027e-20	7.2893e-18	1.71487e-18	3.63906e-19	7.85579e-20	7.36044e-19	2.4883e-19
298	1.49196e-31	1.49196e-31	6.87784e-21	1.89371e-21	7.32509e-18	1.38628e-18	7.52201e-19	1.12066e-19	2.94864e-18	6.56636e-19	1.92681e-19	5.44646e-20	7.49257e-18	2.29448e-18	1.7421e-18	6.79713e-19	6.86674e-19	8.43081e-20	1.10682e-19	1.25645e-20	7.5799e-18	1.52819e-18	3.02558e-19	6.31346e-20	6.09496e-19	2.15996e-19
299	2.39171e-32	2.39171e-32	5.80091e-21	1.60797e-21	6.51412e-18	1.17886e-18	7.6164e-19	1.08747e-19	2.79643e-18	5.72059e-19	2.2081e-19	5.76686e-20	9.42173e-18	2.45154e-18	1.24605e-18	4.59546e-19	6.56685e-19	8.03234e-20	1.05342e-19	1.18504e-20	9.28351e-18	1.7708e-18	2.61865e-19	5.42702e-20	4.85894e-19	1.76128e-19
300	3.59574e-33	3.59574e-33	4.90456e-21	1.38705e-21	5.71879e-18	9.96389e-19	7.64418e-19	1.05061e-19	2.72076e-18	5.44245e-19	2.44349e-19	6.26799e-20	1.24485e-17	2.73288e-18	9.18873e-19	3.11693e-19	6.27474e-19	7.57819e-20	1.00472e-19	1.10491e-20	1.25273e-17	2.3972e-18	2.35492e-19	4.90468e-20	3.7453e-19	1.34912e-19
301	5.07669e-34	5.07669e-34	4.1785e-21	1.22717e-21	5.2471e-18	1.00257e-18	7.58814e-19	1.02238e-19	2.70876e-18	5.75149e-19	2.47334e-19	6.19169e-20	1.67327e-17	3.17144e-18	7.24256e-19	2.24599e-19	5.99189e-19	7.10951e-20	9.57965e-20	1.02956e-20	1.61763e-17	3.02385e-18	2.18047e-19	4.53265e-20	2.82449e-19	9.75814e-20
302	6.74009e-35	6.74009e-35	3.6129e-21	1.12309e-21	5.01329e-18	1.08979e-18	7.43261e-19	1.00639e-19	2.73735e-18	6.39456e-19	2.26296e-19	5.45199e-20	2.17419e-17	3.66322e-18	6.27523e-19	1.86798e-19	5.71733e-19	6.68455e-20	9.11073e-20	9.6955e-21	1.85806e-17	3.2816e-18	2.0563e-19	4.22578e-20	2.12993e-19	6.7717e-20
303	8.42583e-36	8.42583e-36	3.19677e-21	1.07061e-21	4.80613e-18	1.09575e-18	7.17155e-19	9.98159e-20	2.77756e-18	7.04789e-19	1.96361e-19	4.50053e-20	2.65387e-17	3.96709e-18	6.00285e-19	1.81762e-19	5.44704e-19	6.34305e-20	8.6299e-20	9.27511e-21	1.90258e-17	3.16827e-18	1.95895e-19	3.97951e-20	1.65976e-19	4.69827e-20
304	9.93075e-37	9.93075e-37	2.91805e-21	1.06904e-21	4.6313e-18	1.0262e-18	6.81511e-19	9.93451e-20	2.80249e-18	7.49482e-19	1.796e-19	3.89485e-20	3.05408e-17	4.01158e-18	6.2264e-19	1.90121e-19	5.17478e-19	6.08361e-20	8.14032e-20	8.98599e-21	1.83048e-17	2.9324e-18	1.87779e-19	3.81628e-20	1.38905e-19	3.53681e-20
305	1.10491e-37	1.10491e-37	2.76369e-21	1.12644e-21	4.6151e-18	1.01247e-18	6.39172e-19	9.97335e-20	2.7949e-18	7.66967e-19	1.89041e-19	4.44472e-20	3.37178e-17	4.05245e-18	6.83825e-19	1.99751e-19	4.89402e-19	5.87432e-20	7.66195e-20	8.76131e-21	1.77403e-17	2.84514e-18	1.81055e-19	3.75086e-20	1.28419e-19	3.13398e-20
306	1.16194e-38	1.16194e-38	2.71833e-21	1.26068e-21	4.70626e-18	1.06414e-18	5.94411e-19	1.02879e-19	2.75066e-18	7.65282e-19	2.19734e-19	6.2566e-20	3.59688e-17	4.20976e-18	7.81733e-19	2.08068e-19	4.60052e-19	5.67956e-20	7.23518e-20	8.6128e-21	1.79516e-17	3.00297e-18	1.75849e-19	3.773e-20	1.31294e-19	3.25878e-20
307	1.15635e-39	1.15635e-39	2.76149e-21	1.48259e-21	4.68721e-18	1.05547e-18	5.52102e-19	1.11671e-19	2.67662e-18	7.62853e-19	2.52742e-19	8.07138e-20	3.68842e-17	4.29073e-18	9.21162e-19	2.1962e-19	4.29405e-19	5.47427e-20	6.92522e-20	8.8484e-21	1.86597e-17	3.17758e-18	1.72213e-19	3.84617e-20	1.44783e-19	3.75488e-20
308	1.09035e-40	1.09035e-40	2.86464e-21	1.77348e-21	4.47645e-18	9.51864e-19	5.16771e-19	1.28287e-19	2.5844e-18	7.7769e-19	2.71705e-19	8.47152e-20	3.64404e-17	4.16733e-18	1.11062e-18	2.41902e-19	3.97885e-19	5.24117e-20	6.82657e-20	1.05465e-20	1.92623e-17	3.22509e-18	1.69872e-19	3.91898e-20	1.66388e-19	4.54443e-20
309	9.75273e-42	9.75273e-42	2.9907e-21	2.08338e-21	4.26473e-18	8.5619e-19	4.91852e-19	1.52249e-19	2.48338e-18	8.13361e-19	2.77901e-19	7.28606e-20	3.54924e-17	3.95798e-18	1.35794e-18	2.79323e-19	3.66261e-19	4.96595e-20	7.06398e-20	1.56535e-20	1.92934e-17	3.13897e-18	1.68196e-19	3.94036e-20	1.93418e-19	5.53507e-20
310	8.2846e-43	8.2846e-43	3.09774e-21	2.34834e-21	4.30667e-18	8.9285e-19	4.79386e-19	1.80395e-19	2.37653e-18	8.55027e-19	2.86116e-19	6.13586e-20	3.51202e-17	3.91967e-18	1.66559e-18	3.29675e-19	3.35485e-19	4.64137e-20	7.78453e-20	2.59836e-20	1.85946e-17	2.88906e-18	1.66363e-19	3.87151e-20	2.22711e-19	6.58624e-20
311	6.69109e-44	6.69109e-44	3.14676e-21	2.51097e-21	4.64403e-18	1.0504e-18	4.80176e-19	2.08631e-19	2.26052e-18	8.79822e-19	3.05515e-19	6.57859e-20	3.54891e-17	4.1195e-18	2.02702e-18	3.85821e-19	3.06496e-19	4.2765e-20	9.13387e-20	4.28894e-20	1.73869e-17	2.60388e-18	1.63641e-19	3.69252e-20	2.50752e-19	7.53178e-20
312	5.14384e-45	5.14384e-45	3.11046e-21	2.53653e-21	5.0427e-18	1.24001e-18	4.9424e-19	2.34003e-19	2.12936e-18	8.69579e-19	3.2941e-19	7.56758e-20	3.55026e-17	4.37343e-18	2.42536e-18	4.39001e-19	2.80065e-19	3.90075e-20	1.12145e-19	6.73049e-20	1.61322e-17	2.49703e-18	1.59658e-19	3.40496e-20	2.74219e-19	8.21828e-20
313	3.76805e-46	3.76805e-46	2.97929e-21	2.42132e-21	5.17492e-18	1.34829e-18	5.2129e-19	2.56133e-19	1.97904e-18	8.17341e-19	3.44067e-19	7.91596e-20	3.35962e-17	4.48511e-18	2.83513e-18	4.81248e-19	2.56687e-19	3.55709e-20	1.40327e-19	9.92263e-20	1.51699e-17	2.54617e-18	1.5453e-19	3.03157e-20	2.90734e-19	8.54033e-20
314	2.633e-47	2.633e-47	2.76203e-21	2.19178e-21	4.90455e-18	1.26767e-18	5.61023e-19	2.77181e-19	1.81066e-18	7.27803e-19	3.41911e-19	7.6543e-20	2.89619e-17	4.28975e-18	3.22658e-18	5.07293e-19	2.36544e-19	3.28546e-20	1.74534e-19	1.37105e-19	1.44684e-17	2.61184e-18	1.48812e-19	2.61385e-20	2.99501e-19	8.46432e-20
315	1.75691e-48	1.75691e-48	2.48087e-21	1.89492e-21	4.42002e-18	1.04839e-18	6.13159e-19	2.99888e-19	1.63075e-18	6.14092e-19	3.25861e-19	7.12393e-20	2.22379e-17	3.71529e-18	3.57122e-18	5.16278e-19	2.19535e-19	3.10455e-20	2.11909e-19	1.77582e-19	1.37744e-17	2.61248e-18	1.43287e-19	2.2075e-20	3.01507e-19	8.03609e-20
316	1.12062e-49	1.12062e-49	2.16357e-21	1.58329e-21	4.04404e-18	9.23917e-19	6.77378e-19	3.24874e-19	1.44901e-18	4.92963e-19	3.06948e-19	6.42595e-20	1.51415e-17	2.88573e-18	3.84665e-18	5.12809e-19	2.05366e-19	3.00534e-20	2.48592e-19	2.15801e-19	1.30029e-17	2.56231e-18	1.38679e-19	1.87409e-20	2.99196e-19	7.37201e-20
317	6.83936e-51	6.83936e-51	1.83625e-21	1.29905e-21	3.9201e-18	1.00381e-18	7.53369e-19	3.49771e-19	1.27523e-18	3.80259e-19	2.9811e-19	5.91519e-20	9.3646e-18	2.08476e-18	4.03938e-18	5.06356e-19	1.9366e-19	2.96421e-20	2.80888e-19	2.46321e-19	1.23528e-17	2.65191e-18	1.35409e-19	1.66274e-20	2.95699e-19	6.63655e-20
318	3.99811e-52	3.99811e-52	1.51904e-21	1.0627e-21	3.93677e-18	1.12162e-18	8.41119e-19	3.71033e-19	1.1165e-18	2.87837e-19	3.04529e-19	6.06184e-20	5.66012e-18	1.59711e-18	4.145e-18	5.07701e-19	1.84051e-19	2.96469e-20	3.06871e-19	2.64437e-19	1.19579e-17	2.98067e-18	1.33475e-19	1.58198e-20	2.93922e-19	6.00726e-20
319	2.24077e-53	2.24077e-53	1.22512e-21	8.72088e-22	3.91315e-18	1.18025e-18	9.41346e-19	3.86596e-19	9.76077e-19	2.22027e-19	3.1963e-19	6.42942e-20	3.75033e-18	1.48526e-18	4.16655e-18	5.22856e-19	1.76223e-19	3.00883e-20	3.27984e-19	2.67505e-19	1.15624e-17	3.31612e-18	1.32475e-19	1.59166e-20	2.9578e-19	5.62313e-20
320	1.20519e-54	1.20519e-54	9.6208e-22	7.12915e-22	3.76844e-18	1.20236e-18	1.05583e-18	3.97322e-19	8.53562e-19	1.826e-19	3.34012e-19	6.38984e-20	2.85934e-18	1.51201e-18	4.11219e-18	5.48991e-19	1.69881e-19	3.10929e-20	3.50066e-19	2.55985e-19	1.07084e-17	3.40285e-18	1.31749e-19	1.63564e-20	3.01821e-19	5.52693e-20
321	6.22644e-56	6.22644e-56	7.33807e-22	5.72191e-22	3.52664e-18	1.18664e-18	1.18733e-18	4.06512e-19	7.46194e-19	1.6269e-19	3.46679e-19	6.14127e-20	2.2933e-18	1.45087e-18	3.99327e-18	5.76763e-19	1.64681e-19	3.26868e-20	3.83397e-19	2.3419e-19	9.22728e-18	3.12434e-18	1.3057e-19	1.67507e-20	3.11286e-19	5.65071e-20
322	3.09275e-57	3.09275e-57	5.41877e-22	4.44702e-22	3.24195e-18	1.11972e-18	1.33907e-18	4.17888e-19	6.5038e-19	1.52401e-19	3.67181e-19	6.33375e-20	1.71801e-18	1.22451e-18	3.82306e-18	5.96376e-19	1.60167e-19	3.46446e-20	4.41645e-19	2.11131e-19	7.48352e-18	2.50923e-18	1.28315e-19	1.69478e-20	3.22517e-19	5.8698e-20
323	1.4783e-58	1.4783e-58	3.86119e-22	3.31543e-22	2.94667e-18	1.04064e-18	1.51375e-18	4.33441e-19	5.62989e-19	1.43888e-19	4.16026e-19	8.79208e-20	1.12212e-18	8.73879e-19	3.61596e-18	6.02331e-19	1.55754e-19	3.65281e-20	5.39948e-19	2.0071e-19	6.14788e-18	1.80459e-18	1.24575e-19	1.69502e-20	3.33538e-19	6.06921e-20
324	6.80574e-60	6.80574e-60	2.64683e-22	2.35883e-22	2.6458e-18	9.67367e-19	1.71252e-18	4.52755e-19	4.82091e-19	1.33086e-19	5.28972e-19	1.92375e-19	6.23979e-19	5.1439e-19	3.38655e-18	5.95293e-19	1.50779e-19	3.78571e-20	6.92682e-19	2.16025e-19	5.73316e-18	1.50785e-18	1.19203e-19	1.68094e-20	3.42607e-19	6.17595e-20
325	3.02036e-61	3.02036e-61	1.74114e-22	1.5977e-22	2.34833e-18	8.62516e-19	1.93412e-18	4.74212e-19	4.07118e-19	1.18879e-19	7.45317e-19	4.23514e-19	3.01652e-19	2.47481e-19	3.14818e-18	5.81497e-19	1.44609e-19	3.82715e-20	9.11529e-19	2.58031e-19	6.24166e-18	1.88643e-18	1.12299e-19	1.65508e-20	3.486e-19	6.16398e-20
326	1.29324e-62	1.29324e-62	1.09706e-22	1.02942e-22	2.09255e-18	7.33705e-19	2.17436e-18	4.96721e-19	3.38546e-19	1.01952e-19	1.06389e-18	7.68359e-19	1.41873e-19	1.02689e-19	2.91125e-18	5.69847e-19	1.36774e-19	3.76094e-20	1.20441e-18	3.16659e-19	7.14652e-18	2.44691e-18	1.04165e-19	1.6155e-20	3.51174e-19	6.04741e-20
327	5.34688e-64	5.34688e-64	6.61249e-23	6.30968e-23	1.92217e-18	6.58444e-19	2.42622e-18	5.20444e-19	2.77356e-19	8.38984e-20	1.40713e-18	1.12256e-18	8.1033e-20	5.73197e-20	2.68197e-18	5.67142e-19	1.27073e-19	3.59024e-20	1.57551e-18	3.80754e-19	7.73929e-18	2.73087e-18	9.5238e-20	1.55887e-20	3.50709e-19	5.86756e-20
328	2.13636e-65	2.13636e-65	3.80981e-23	3.68087e-23	1.84245e-18	6.59294e-19	2.68059e-18	5.46038e-19	2.24477e-19	6.65368e-20	1.66666e-18	1.32714e-18	5.95163e-20	5.19284e-20	2.46189e-18	5.73848e-19	1.15624e-19	3.33235e-20	2.02618e-18	4.42118e-19	7.60207e-18	2.61118e-18	8.60184e-20	1.48535e-20	3.48122e-19	5.67483e-20
329	8.25558e-67	8.25558e-67	2.09744e-23	2.04514e-23	1.81802e-18	6.82253e-19	2.92748e-18	5.73198e-19	1.80388e-19	5.14193e-20	1.81747e-18	1.30696e-18	4.54148e-20	4.37109e-20	2.24892e-18	5.83817e-19	1.02836e-19	3.01205e-20	2.55619e-18	4.96116e-19	6.79062e-18	2.28651e-18	7.69943e-20	1.40145e-20	3.44628e-19	5.50915e-20
330	3.08788e-68	3.08788e-68	1.10334e-23	1.0831e-23	1.81476e-18	6.9608e-19	3.15782e-18	5.99818e-19	1.44968e-19	3.95137e-20	1.96373e-18	1.21391e-18	3.06544e-20	3.01615e-20	2.03912e-18	5.87996e-19	8.93278e-20	2.65611e-20	3.16465e-18	5.42033e-19	5.609e-18	2.01955e-18	6.85724e-20	1.31892e-20	3.41539e-19	5.38637e-20
331	1.11879e-69	1.11879e-69	5.54685e-24	5.47201e-24	1.83893e-18	6.87786e-19	3.36536e-18	6.22525e-19	1.17553e-19	3.10506e-20	2.22582e-18	1.33436e-18	1.78194e-20	1.69871e-20	1.82909e-18	5.7863e-19	7.58064e-20	2.28997e-20	3.84975e-18	5.82944e-19	4.32185e-18	1.77804e-18	6.10256e-20	1.25002e-20	3.40127e-19	5.29876e-20
332	3.92949e-71	3.92949e-71	2.666e-24	2.63955e-24	1.93741e-18	6.72616e-19	3.54832e-18	6.38195e-19	9.7134e-20	2.55737e-20	2.58328e-18	1.63724e-18	1.03817e-20	8.19682e-21	1.6177e-18	5.51626e-19	6.29423e-20	1.93635e-20	4.60743e-18	6.2424e-19	3.10189e-18	1.41504e-18	5.44674e-20	1.20161e-20	3.41555e-19	5.22906e-20
333	1.33889e-72	1.33889e-72	1.22565e-24	1.2167e-24	2.15058e-18	7.27016e-19	3.71026e-18	6.45427e-19	8.25743e-20	2.23114e-20	2.86921e-18	1.86523e-18	9.62092e-21	7.18881e-21	1.40696e-18	5.0705e-19	5.12696e-20	1.61495e-20	5.42899e-18	6.70861e-19	2.0949e-18	9.84299e-19	4.8859e-20	1.17188e-20	3.46824e-19	5.16884e-20
334	4.42886e-74	4.42886e-74	5.39276e-25	5.36374e-25	2.44505e-18	8.97602e-19	3.85979e-18	6.45289e-19	7.27732e-20	2.07267e-20	2.94057e-18	1.87802e-18	1.51811e-20	1.39371e-20	1.20159e-18	4.48486e-19	4.11261e-20	1.34168e-20	6.29867e-18	7.24747e-19	1.40042e-18	6.70172e-19	4.40462e-20	1.15217e-20	3.5671e-19	5.12974e-20
335	1.42325e-75	1.42325e-75	2.27234e-25	2.26332e-25	2.68922e-18	1.10477e-18	4.009e-18	6.41173e-19	6.6739e-20	2.07457e-20	2.84496e-18	1.68494e-18	2.55349e-20	2.41104e-20	1.00781e-18	3.81831e-19	3.26414e-20	1.12625e-20	7.19201e-18	7.84286e-19	1.01392e-18	5.49107e-19	3.98154e-20	1.13172e-20	3.71667e-19	5.14059e-20
336	4.44651e-77	4.44651e-77	9.17575e-26	9.14885e-26	2.71843e-18	1.22093e-18	4.17081e-18	6.3796e-19	6.35814e-20	2.24373e-20	2.79921e-18	1.47712e-18	3.77794e-20	3.44167e-20	8.31628e-19	3.13886e-19	2.57658e-20	9.68328e-21	8.07592e-18	8.45777e-19	8.48609e-19	4.98779e-19	3.5954e-20	1.10154e-20	3.91711e-19	5.22994e-20
337	1.35145e-78	1.35145e-78	3.55321e-26	3.5455e-26	2.45575e-18	1.16553e-18	4.35586e-18	6.40745e-19	6.24633e-20	2.55585e-20	2.98233e-18	1.58738e-18	4.83387e-20	4.09318e-20	6.77473e-19	2.51074e-19	2.03263e-20	8.55633e-21	8.91084e-18	9.05226e-19	8.05896e-19	4.56179e-19	3.22996e-20	1.05597e-20	4.1634e-19	5.40348e-20
338	3.99868e-80	3.99868e-80	1.32043e-26	1.31831e-26	1.98583e-18	9.51401e-19	4.56962e-18	6.53358e-19	6.25603e-20	2.94958e-20	3.34322e-18	1.98354e-18	5.47843e-20	4.19122e-20	5.47364e-19	1.98418e-19	1.60918e-20	7.686e-21	9.65481e-18	9.59152e-19	8.06276e-19	4.5664e-19	2.87705e-20	9.92649e-21	4.44537e-19	5.63312e-20
339	1.15253e-81	1.15253e-81	4.7124e-27	4.70678e-27	1.5075e-18	6.77319e-19	4.81047e-18	6.77012e-19	6.30581e-20	3.34917e-20	3.63669e-18	2.27638e-18	5.67581e-20	4.01498e-20	4.40839e-19	1.58729e-19	1.28309e-20	6.89415e-21	1.02687e-17	1.00444e-18	7.83439e-19	4.76974e-19	2.53704e-20	9.12408e-21	4.74869e-19	5.86692e-20
340	3.23809e-83	3.23809e-83	1.61624e-27	1.61481e-27	1.19983e-18	4.9839e-19	5.06934e-18	7.09704e-19	6.31992e-20	3.68337e-20	3.67326e-18	2.2307e-18	5.4879e-20	3.96577e-20	3.55476e-19	1.31922e-19	1.03513e-20	6.08462e-21	1.07215e-17	1.03808e-18	6.93177e-19	4.51192e-19	2.21729e-20	8.19385e-21	5.05695e-19	6.05111e-20
341	8.87359e-85	8.87359e-85	5.3311e-28	5.32759e-28	1.11156e-18	5.30017e-19	5.33092e-18	7.46753e-19	6.2362e-20	3.8957e-20	3.52059e-18	1.91492e-18	4.94314e-20	3.92331e-20	2.87726e-19	1.15009e-19	8.5147e-21	5.25827e-21	1.09948e-17	1.05753e-18	5.36305e-19	3.6299e-19	1.92904e-20	7.21526e-21	5.35402e-19	6.14975e-20
342	2.37331e-86	2.37331e-86	1.69233e-28	1.6915e-28	1.15441e-18	6.49284e-19	5.5762e-18	7.82226e-19	6.01422e-20	3.95101e-20	3.43342e-18	1.68975e-18	4.08265e-20	3.51332e-20	2.33763e-19	1.03596e-19	7.23262e-21	4.50611e-21	1.10847e-17	1.0616e-18	3.55898e-19	2.44988e-19	1.68372e-20	6.31231e-21	5.62627e-19	6.15431e-20
343	6.19891e-88	6.19891e-88	5.17382e-29	5.17192e-29	1.18886e-18	7.05258e-19	5.78578e-18	8.105e-19	5.64045e-20	3.8389e-20	3.59603e-18	1.86687e-18	3.09769e-20	2.70086e-20	1.90147e-19	9.39888e-20	6.44735e-21	4.00031e-21	1.10018e-17	1.05124e-18	2.0302e-19	1.38645e-19	1.48952e-20	5.65113e-21	5.86397e-19	6.08282e-20
344	1.58214e-89	1.58214e-89	1.52439e-29	1.52397e-29	1.12503e-18	6.52145e-19	5.94316e-18	8.27367e-19	5.12845e-20	3.57319e-20	3.96732e-18	2.21376e-18	2.34086e-20	1.79068e-20	1.54182e-19	8.41539e-20	6.10878e-21	3.93632e-21	1.07679e-17	1.02969e-18	1.0542e-19	6.62517e-20	1.34903e-20	5.39461e-21	6.06165e-19	5.97077e-20
345	3.94815e-91	3.94815e-91	4.3315e-30	4.33061e-30	9.66268e-19	5.19283e-19	6.03725e-18	8.30511e-19	4.51366e-20	3.18717e-20	4.37868e-18	2.39512e-18	2.17122e-20	1.30246e-20	1.2401e-19	7.34807e-20	6.15407e-21	4.37111e-21	1.04114e-17	1.00158e-18	6.31395e-20	3.12146e-20	1.25825e-20	5.59469e-21	6.21746e-19	5.85731e-20
346	9.63856e-93	9.63856e-93	1.18775e-30	1.18757e-30	7.83737e-19	3.70524e-19	6.06369e-18	8.19482e-19	3.84449e-20	2.72579e-20	4.73888e-18	2.36313e-18	2.76064e-20	1.74847e-20	9.84873e-20	6.21976e-20	6.49594e-21	5.15873e-21	9.96245e-18	9.71419e-19	6.1705e-20	3.43972e-20	1.20716e-20	6.13504e-21	6.33199e-19	5.7719e-20
347	2.30327e-94	2.30327e-94	3.14521e-31	3.14484e-31	6.62877e-19	2.68713e-19	6.02473e-18	7.95444e-19	3.17202e-20	2.23664e-20	5.11039e-18	2.32365e-18	3.96822e-20	2.73523e-20	7.6974e-20	5.08953e-20	7.0217e-21	6.09024e-21	9.44834e-18	9.42124e-19	8.34738e-20	5.5067e-20	1.18153e-20	6.81614e-21	6.40692e-19	5.72646e-20
348	5.39055e-96	5.39055e-96	8.04803e-32	8.04733e-32	6.61103e-19	2.74308e-19	5.92794e-18	7.60883e-19	2.54094e-20	1.76209e-20	5.61105e-18	2.45687e-18	5.33856e-20	3.74967e-20	5.91048e-20	4.02178e-20	7.6024e-21	6.99032e-21	8.89061e-18	9.14417e-19	1.11139e-19	7.65292e-20	1.16557e-20	7.45536e-21	6.44393e-19	5.716e-20
349	1.23626e-97	1.23626e-97	1.99125e-32	1.99112e-32	7.85046e-19	3.88014e-19	5.78417e-18	7.19314e-19	1.98359e-20	1.33399e-20	6.29276e-18	2.68052e-18	6.27233e-20	4.40682e-20	4.46087e-20	3.06864e-20	8.10882e-21	7.72573e-21	8.30442e-18	8.87201e-19	1.29328e-19	8.98636e-20	1.14462e-20	7.91989e-21	6.44409e-19	5.7254e-20
350	2.77975e-99	2.77975e-99	4.76683e-33	4.76659e-33	9.85177e-19	5.35866e-19	5.60525e-18	6.74863e-19	1.51767e-20	9.71485e-21	7.1229e-18	2.87424e-18	6.33196e-20	4.44917e-20	3.31977e-20	2.26206e-20	8.42995e-21	8.2003e-21	7.69952e-18	8.58559e-19	1.28719e-19	8.93545e-20	1.10751e-20	8.12678e-21	6.40783e-19	5.73716e-20
351	6.13124e-101	6.13124e-101	1.10477e-33	1.10473e-33			5.40213e-18	6.3163e-19	1.14726e-20	6.8173e-21	8.0459e-18	3.05434e-18	5.4914e-20	3.86877e-20	2.45233e-20	1.61288e-20	8.48892e-21	8.35661e-21	7.08235e-18	8.26763e-19	1.09749e-19	7.54485e-20	1.04792e-20	8.03899e-21	6.33526e-19	5.73628e-20
352	1.32727e-102	1.32727e-102	2.48037e-34	2.4803e-34			5.18363e-18	5.92894e-19	8.65923e-21	4.62561e-21	9.04922e-18	3.24083e-18	4.13279e-20	2.90316e-20	1.81817e-20	1.11453e-20	8.25266e-21	8.17918e-21	6.45836e-18	7.90985e-19	8.1098e-20	5.42487e-20	9.64771e-21	7.66136e-21	6.22685e-19	5.71192e-20
353	2.82135e-104	2.82135e-104	5.39789e-35	5.39778e-35			4.95607e-18	5.60439e-19	6.60732e-21	3.05957e-21	1.02039e-17	3.38346e-18	2.80438e-20	1.88956e-20	1.37437e-20	7.48804e-21	7.73316e-21	7.69355e-21	5.83375e-18	7.51643e-19	5.33828e-20	3.33192e-20	8.61521e-21	7.03417e-21	6.08412e-19	5.65732e-20
354	5.89187e-106	5.89187e-106	1.13933e-35	1.13931e-35			4.7237e-18	5.344e-19	5.16044e-21	2.01364e-21	1.1658e-17	3.48514e-18	1.94818e-20	1.14203e-20	1.07918e-20	4.92031e-21	6.98057e-21	6.95925e-21	5.21626e-18	7.10377e-19	3.32324e-20	1.76086e-20	7.44823e-21	6.22313e-21	5.91016e-19	5.56965e-20
355	1.20937e-107	1.20937e-107	2.33371e-36	2.33368e-36			4.48944e-18	5.13714e-19	4.1643e-21	1.37904e-21	1.3538e-17	3.67679e-18	1.77011e-20	1.03247e-20	8.94938e-21	3.20219e-21	6.07039e-21	6.05763e-21	4.61498e-18	6.69564e-19	2.16841e-20	8.35141e-21	6.22808e-21	5.30682e-21	5.70995e-19	5.45045e-20
356	2.44106e-109	2.44106e-109	4.64153e-37	4.64149e-37			4.25586e-18	4.96832e-19	3.48503e-21	1.04591e-21	1.57759e-17	4.06997e-18	2.24805e-20	1.57093e-20	7.89897e-21	2.12494e-21	5.08838e-21	5.07726e-21	4.03946e-18	6.31379e-19	1.63299e-20	4.43912e-21	5.03469e-21	4.36372e-21	5.49016e-19	5.30624e-20
357	4.84748e-111	4.84748e-111	8.96882e-38	8.96876e-38			4.02584e-18	4.82245e-19	3.01742e-21	8.97927e-22	1.79993e-17	4.56542e-18	3.1819e-20	2.33647e-20	7.38751e-21	1.52156e-21	4.11654e-21	4.10035e-21	3.49853e-18	5.96715e-19	1.42255e-20	3.48032e-21	3.93425e-21	3.46152e-21	5.25867e-19	5.14843e-20
358	9.47475e-113	9.47475e-113	1.68465e-38	1.68464e-38			3.80295e-18	4.68599e-19	2.68565e-21	8.35697e-22	1.96325e-17	4.93613e-18	4.2443e-20	3.07016e-20	7.22306e-21	1.24786e-21	3.22334e-21	3.19268e-21	2.9993e-18	5.64587e-19	1.34836e-20	3.17097e-21	2.97212e-21	2.65011e-21	5.02368e-19	4.99159e-20
359	1.82359e-114	1.82359e-114	3.07764e-39	3.07763e-39			3.59129e-18	4.54608e-19	2.43938e-21	8.03121e-22	2.01902e-17	5.02705e-18	5.06542e-20	3.5768e-20	7.26624e-21	1.16561e-21	2.4593e-21	2.39868e-21	2.54656e-18	5.3249e-19	1.33826e-20	2.91685e-21	2.17114e-21	1.95912e-21	4.79276e-19	4.85028e-20
360	3.4577e-116	3.4577e-116	5.47131e-40	5.4713e-40			3.39513e-18	4.39066e-19	2.24773e-21	7.79144e-22	1.957e-17	4.82386e-18	5.36875e-20	3.72715e-20	7.41976e-21	1.16887e-21	1.85828e-21	1.7423e-21	2.14268e-18	4.97529e-19	1.37904e-20	2.8101e-21	1.53414e-21	1.39919e-21	4.57183e-19	4.73535e-20
361	6.46148e-118	6.46148e-118	9.47018e-41	9.47016e-41			3.21833e-18	4.21077e-19	2.09304e-21	7.58556e-22	1.8141e-17	4.41902e-18	5.10093e-20	3.49181e-20	7.6183e-21	1.20197e-21	1.44297e-21	1.2366e-21	1.78796e-18	4.57642e-19	1.46396e-20	2.90688e-21	1.04896e-21	9.65904e-22	4.36447e-19	4.65137e-20
362	1.19055e-119	1.19055e-119	1.59676e-41	1.59676e-41			3.06383e-18	4.00413e-19	1.96551e-21	7.40318e-22	1.65756e-17	3.97564e-18	4.46582e-20	2.9517e-20	7.81964e-21	1.24276e-21	1.23326e-21	9.14423e-22	1.48111e-18	4.12302e-19	1.57491e-20	3.11201e-21	6.94294e-22	6.44848e-22	4.17165e-19	4.59615e-20
363	2.16377e-121	2.16377e-121	2.62397e-42	2.62397e-42			2.93338e-18	3.77785e-19	1.85915e-21	7.22957e-22	1.55408e-17	3.69974e-18	3.8247e-20	2.31206e-20	7.99772e-21	1.28335e-21	1.25525e-21	8.79418e-22	1.21986e-18	3.62564e-19	1.69376e-20	3.28738e-21	4.45046e-22	4.16557e-22	3.99181e-19	4.56226e-20
364	3.88061e-123	3.88061e-123	4.20463e-43	4.20463e-43			2.8274e-18	3.54902e-19	1.76932e-21	7.03849e-22	1.54232e-17	3.73293e-18	3.51184e-20	1.93463e-20	8.1373e-21	1.32035e-21	1.54944e-21	1.21604e-21	1.00138e-18	3.10646e-19	1.82127e-20	3.37332e-21	2.76396e-22	2.60503e-22	3.8215e-19	4.53913e-20
365	6.8705e-125	6.8705e-125	6.57297e-44	6.57296e-44			2.74516e-18	3.34292e-19	1.69148e-21	6.80188e-22	1.62197e-17	4.02274e-18	3.66684e-20	2.13138e-20	8.23018e-21	1.35134e-21	2.17666e-21	1.89669e-21	8.22532e-19	2.59333e-19	1.98183e-20	3.46809e-21	1.66386e-22	1.57797e-22	3.65614e-19	4.51486e-20
366	1.20128e-126	1.20128e-126	1.00292e-44	1.00292e-44			2.68495e-18	3.1895e-19	1.62094e-21	6.50127e-22	1.76241e-17	4.38721e-18	4.17162e-20	2.68313e-20	8.2727e-21	1.37413e-21	3.22092e-21	2.93445e-21	6.79968e-19	2.11451e-19	2.20602e-20	3.78754e-21	9.713e-23	9.26315e-23	3.4911e-19	4.47746e-20
367	2.0751e-128	2.0751e-128	1.49434e-45	1.49434e-45			2.64444e-18	3.11824e-19	1.55316e-21	6.13353e-22	1.92364e-17	4.66966e-18	4.72079e-20	3.19589e-20	8.26409e-21	1.38704e-21	4.78905e-21	4.39578e-21	5.70092e-19	1.6955e-19	2.50401e-20	4.40793e-21	5.50098e-23	5.27247e-23	3.32251e-19	4.41592e-20
368	3.54267e-130	3.54267e-130	2.17527e-46	2.17527e-46			2.62088e-18	3.15126e-19	1.48433e-21	5.70994e-22	2.07692e-17	4.81045e-18	4.98393e-20	3.44104e-20	8.20555e-21	1.38936e-21	7.00776e-21	6.35657e-21	4.88993e-19	1.3581e-19	2.85324e-20	5.13396e-21	3.02392e-23	2.9113e-23	3.14802e-19	4.32171e-20
369	5.97973e-132	5.97973e-132	3.09496e-47	3.09496e-47			2.6113e-18	3.29627e-19	1.41181e-21	5.25116e-22	2.21388e-17	4.85114e-18	4.77073e-20	3.33496e-20	8.09969e-21	1.38149e-21	1.00201e-20	8.87514e-21	4.32397e-19	1.11951e-19	3.212e-20	5.72971e-21	1.61415e-23	1.56026e-23	2.96705e-19	4.19042e-20
370	9.98276e-134	9.98276e-134	4.30595e-48	4.30595e-48			2.61259e-18	3.5429e-19	1.33441e-21	4.78135e-22	2.34155e-17	4.88392e-18	4.11249e-20	2.90945e-20	7.95025e-21	1.36471e-21	1.39841e-20	1.19728e-20	3.95713e-19	9.86609e-20	3.54509e-20	6.14038e-21	8.37049e-24	8.12006e-24	2.78083e-19	4.02319e-20
371	1.64889e-135	1.64889e-135	5.86068e-49	5.86068e-49			2.62167e-18	3.86488e-19	1.25243e-21	4.3236e-22	2.46965e-17	4.96765e-18	3.22872e-20	2.2822e-20	7.7618e-21	1.34075e-21	1.90777e-20	1.56195e-20	3.74158e-19	9.45765e-20	3.83738e-20	6.49559e-21	4.21881e-24	4.1057e-24	2.59195e-19	3.82744e-20
372	2.69559e-137	2.69559e-137	7.80694e-50	7.80693e-50			2.63556e-18	4.22612e-19	1.16739e-21	3.89748e-22	2.59948e-17	5.09475e-18	2.4174e-20	1.6147e-20	7.53951e-21	1.31127e-21	2.55135e-20	1.97266e-20	3.62973e-19	9.64e-20	4.08653e-20	6.92804e-21	2.06753e-24	2.01786e-24	2.40385e-19	3.61623e-20
373	4.36304e-139	4.36304e-139	1.01825e-50	1.01825e-50			2.65162e-18	4.58744e-19	1.0816e-21	3.51828e-22	2.72037e-17	5.23887e-18	1.93942e-20	1.099e-20	7.28881e-21	1.27755e-21	3.35669e-20	2.41528e-20	3.57693e-19	1.00598e-19	4.28843e-20	7.40069e-21	9.85664e-25	9.64446e-25	2.22006e-19	3.40625e-20
374	6.99428e-141	6.99428e-141	1.30091e-51	1.30091e-51			2.66783e-18	4.91237e-19	9.97738e-22	3.19668e-22	2.81387e-17	5.3844e-18	1.94466e-20	1.01814e-20	7.01522e-21	1.24035e-21	4.36179e-20	2.87244e-20	3.54414e-19	1.04629e-19	4.43449e-20	7.7421e-21	4.57311e-25	4.48489e-25	2.04365e-19	3.21424e-20
375	1.11086e-142	1.11086e-142	1.6287e-52	1.6287e-52			2.68311e-18	5.17183e-19	9.18325e-22	2.93792e-22	2.86279e-17	5.49244e-18	2.44457e-20	1.4426e-20	6.72406e-21	1.20011e-21	5.62041e-20	3.32744e-20	3.50033e-19	1.07027e-19	4.52422e-20	7.80706e-21	2.0658e-25	2.03009e-25	1.87674e-19	3.05259e-20
376	1.74853e-144	1.74853e-144	1.999e-53	1.999e-53			2.69761e-18	5.34764e-19	8.4545e-22	2.74052e-22	2.86089e-17	5.49516e-18	3.31918e-20	2.07804e-20	6.42034e-21	1.15719e-21	7.20779e-20	3.76965e-20	3.42397e-19	1.07089e-19	4.58006e-20	7.58858e-21	9.08964e-26	8.94879e-26	1.7203e-19	2.9255e-20
377	2.72854e-146	2.72854e-146	2.40623e-54	2.40623e-54			2.71297e-18	5.43464e-19	7.80553e-22	2.59606e-22	2.81773e-17	5.36764e-18	4.35681e-20	2.69152e-20	6.10867e-21	1.11219e-21	9.22578e-20	4.20078e-20	3.30354e-19	1.04635e-19	4.64878e-20	7.23429e-21	3.89736e-26	3.84322e-26	1.57422e-19	2.82759e-20
378	4.22242e-148	4.22242e-148	2.84173e-55	2.84173e-55			2.73234e-18	5.44115e-19	7.24406e-22	2.49114e-22	2.75469e-17	5.19011e-18	5.3259e-20	3.11756e-20	5.7933e-21	1.06601e-21	1.1806e-19	4.64059e-20	3.13692e-19	9.98382e-20	4.78498e-20	6.98199e-21	1.62908e-26	1.60879e-26	1.43754e-19	2.74604e-20
379	6.48186e-150	6.48186e-150	3.29396e-56	3.29396e-56			2.76037e-18	5.38772e-19	6.77209e-22	2.41159e-22	2.69433e-17	5.09634e-18	6.05389e-20	3.2828e-20	5.47814e-21	1.0198e-21	1.511e-19	5.12935e-20	2.9298e-19	9.31263e-20	5.02516e-20	7.03977e-21	6.64118e-27	6.56697e-27	1.30882e-19	2.66514e-20
380	9.87362e-152	9.87362e-152	3.74893e-57	3.74893e-57			2.80287e-18	5.30407e-19	6.38772e-22	2.347e-22	2.6513e-17	5.12581e-18	6.46906e-20	3.25574e-20	5.16689e-21	9.74694e-22	1.93242e-19	5.72398e-20	2.69341e-19	8.50835e-20	5.36658e-20	7.46439e-21	2.64153e-27	2.61505e-27	1.18656e-19	2.5709e-20
381	1.49286e-153	1.49286e-153	4.19097e-58	4.19097e-58			2.86649e-18	5.22436e-19	6.08716e-22	2.29404e-22	2.63257e-17	5.17222e-18	6.58627e-20	3.19463e-20	4.86312e-21	9.31577e-22	2.46511e-19	6.4865e-20	2.44198e-19	7.63726e-20	5.76193e-20	8.13847e-21	1.02553e-27	1.01631e-27	1.06951e-19	2.45406e-20
382	2.24106e-155	2.24106e-155	4.6036e-59	4.6036e-59			2.95824e-18	5.18126e-19	5.86643e-22	2.25774e-22	2.64483e-17	5.12612e-18	6.46831e-20	3.17545e-20	4.57039e-21	8.90927e-22	3.12936e-19	7.46854e-20	2.19024e-19	6.76675e-20	6.13318e-20	8.87235e-21	3.8878e-28	3.85641e-28	9.56892e-20	2.31108e-20
383	3.34119e-157	3.34119e-157	4.97067e-60	4.97067e-60			3.085e-18	5.20005e-19	5.72234e-22	2.2506e-22	2.69949e-17	5.02645e-18	6.21159e-20	3.10935e-20	4.2923e-21	8.52834e-22	3.9436e-19	8.69946e-20	1.95136e-19	5.96026e-20	6.39898e-20	9.51456e-21	1.43976e-28	1.42932e-28	8.48517e-20	2.14365e-20
384	4.94864e-159	4.94864e-159	5.27739e-61	5.27739e-61			3.25299e-18	5.29455e-19	5.65258e-22	2.28907e-22	2.80819e-17	5.03998e-18	5.96338e-20	2.89127e-20	4.03251e-21	8.17176e-22	4.92221e-19	1.01824e-19	1.7355e-19	5.27309e-20	6.50464e-20	9.98487e-21	5.21047e-29	5.17653e-29	7.44707e-20	1.95725e-20
385	7.28321e-161	7.28324e-161	5.51143e-62	5.51143e-62			3.46742e-18	5.46664e-19	5.655e-22	2.38748e-22	2.97264e-17	5.26245e-18	5.92545e-20	2.57377e-20	3.79466e-21	7.83863e-22	6.0732e-19	1.18959e-19	1.54903e-19	4.74701e-20	6.44202e-20	1.02507e-20	1.84345e-29	1.83266e-29	6.4617e-20	1.75949e-20
386	1.06544e-162	1.04838e-162	5.66367e-63	5.66367e-63			3.73207e-18	5.70876e-19	5.72631e-22	2.55158e-22	3.1794e-17	5.58443e-18	6.30058e-20	2.40639e-20	3.5822e-21	7.5306e-22	7.39625e-19	1.37967e-19	1.39441e-19	4.4021e-20	6.25101e-20	1.0306e-20	6.37855e-30	6.34498e-30	5.5382e-20	1.55852e-20
387	1.54961e-164	0	5.72885e-64	5.72885e-64			4.04902e-18	6.00752e-19	5.86054e-22	2.77556e-22	3.40496e-17	5.82746e-18	7.19528e-20	2.62985e-20	3.39815e-21	7.25307e-22	8.88124e-19	1.58224e-19	1.2706e-19	4.22901e-20	6.0019e-20	1.01859e-20	2.15928e-30	2.14906e-30	4.6858e-20	1.36176e-20
388	2.24135e-166	0	5.70581e-65	5.70581e-65			4.41853e-18	6.34625e-19	6.04776e-22	3.04368e-22	3.62554e-17	5.93517e-18	8.54396e-20	3.14999e-20	3.24481e-21	7.01493e-22	1.05076e-18	1.78937e-19	1.17385e-19	4.19012e-20	5.76638e-20	1.00024e-20	7.15408e-31	7.12362e-31	3.91232e-20	1.17511e-20
389	3.22481e-168	0	5.59745e-66	5.59745e-66			4.83893e-18	6.70631e-19	6.27336e-22	3.33481e-22	3.822e-17	5.99583e-18	1.01128e-19	3.69469e-20	3.12337e-21	6.827e-22	1.22447e-18	1.9919e-19	1.09868e-19	4.2324e-20	5.59006e-20	9.93652e-21	2.32068e-31	2.31179e-31	3.22307e-20	1.00261e-20
390	4.61649e-170	0	5.41035e-67	5.41035e-67			5.30668e-18	7.06771e-19	6.51803e-22	3.62665e-22	3.97616e-17	6.11409e-18	1.15853e-19	4.08762e-20	3.03369e-21	6.69948e-22	1.40534e-18	2.18011e-19	1.03881e-19	4.30337e-20	5.47877e-20	1.01243e-20	7.3731e-32	7.34766e-32	2.62036e-20	8.46499e-21
391	6.57717e-172	0	5.15418e-68	5.15418e-68			5.81654e-18	7.41014e-19	6.7587e-22	3.89862e-22	4.06441e-17	6.29027e-18	1.26789e-19	4.28625e-20	2.97402e-21	6.63897e-22	1.58883e-18	2.34463e-19	9.88119e-20	4.36097e-20	5.40382e-20	1.05119e-20	2.29515e-32	2.28802e-32	2.10354e-20	7.07558e-21
392	9.32804e-174	0	4.84093e-69	4.84093e-69			6.36169e-18	7.7148e-19	6.97019e-22	4.13333e-22	4.05697e-17	6.44092e-18	1.32335e-19	4.32609e-20	2.94096e-21	6.64628e-22	1.7701e-18	2.47731e-19	9.41294e-20	4.37618e-20	5.32147e-20	1.08731e-20	7.00248e-33	6.98287e-33	1.66937e-20	5.8553e-21
393	1.31724e-175	0	4.484e-70	4.484e-70			6.93402e-18	7.96684e-19	7.12743e-22	4.31715e-22	3.92586e-17	6.48456e-18	1.32422e-19	4.24683e-20	2.92955e-21	6.71544e-22	1.94434e-18	2.57217e-19	8.94305e-20	4.332e-20	5.19537e-20	1.09865e-20	2.0947e-33	2.08941e-33	1.31265e-20	4.79605e-21
394	1.85254e-177	0	4.09733e-71	4.09733e-71			7.52432e-18	8.15785e-19	7.20785e-22	4.44017e-22	3.65741e-17	6.36777e-18	1.283e-19	4.06333e-20	2.93348e-21	6.83424e-22	2.10715e-18	2.62602e-19	8.44622e-20	4.22119e-20	5.01127e-20	1.078e-20	6.14562e-34	6.13163e-34	1.02688e-20	3.88834e-21
395	2.59533e-179	0	3.69456e-72	3.69456e-72			8.12248e-18	8.28763e-19	7.1937e-22	4.49589e-22	3.26223e-17	6.05069e-18	1.21941e-19	3.80698e-20	2.94555e-21	6.98586e-22	2.25474e-18	2.63884e-19	7.91208e-20	4.04402e-20	4.78008e-20	1.03487e-20	1.76902e-34	1.76538e-34	8.04879e-21	3.12552e-21
396	3.62274e-181	0	3.28835e-73	3.28835e-73			8.71766e-18	8.36498e-19	7.07381e-22	4.48092e-22	2.7769e-17	5.51672e-18	1.1527e-19	3.56922e-20	2.95815e-21	7.15069e-22	2.38419e-18	2.61393e-19	7.3434e-20	3.80642e-20	4.53232e-20	9.87397e-21	4.99761e-35	4.98834e-35	6.39352e-21	2.50903e-21
397	5.0396e-183	0	2.88983e-74	2.88983e-74			9.29848e-18	8.40691e-19	6.84472e-22	4.39476e-22	2.2559e-17	4.80477e-18	1.0946e-19	3.45934e-20	2.96383e-21	7.308e-22	2.49351e-18	2.55768e-19	6.75309e-20	3.51836e-20	4.30823e-20	9.51615e-21	1.38611e-35	1.38379e-35	5.23185e-21	2.05583e-21
398	6.98813e-185	0	2.50822e-75	2.50822e-75			9.85321e-18	8.4361e-19	6.51091e-22	4.23986e-22	1.75697e-17	4.02092e-18	1.04593e-19	3.49181e-20	2.95589e-21	7.43747e-22	2.58161e-18	2.47923e-19	6.16062e-20	3.19246e-20	4.14598e-20	9.35114e-21	3.77554e-36	3.76982e-36	4.49654e-21	1.80205e-21
399	9.66103e-187	0	2.1507e-76	2.1507e-76			1.03701e-17	8.47659e-19	6.08417e-22	4.02159e-22	1.32586e-17	3.30715e-18	9.98863e-20	3.55839e-20	2.92893e-21	7.52041e-22	2.64818e-18	2.38973e-19	5.58834e-20	2.84277e-20	4.06865e-20	9.38435e-21	1.01028e-36	1.0089e-36	4.12462e-21	1.78138e-21
400	1.3319e-188	0	1.82236e-77	1.82236e-77			1.08379e-17	8.54822e-19	5.58224e-22	3.7483e-22	9.86786e-18	2.77806e-18	9.43713e-20	3.53231e-20	2.87916e-21	7.54112e-22	2.69356e-18	2.30138e-19	5.05827e-20	2.48359e-20	4.07333e-20	9.58111e-21	2.65655e-37	2.65326e-37	4.05681e-21	1.98017e-21
401	1.83146e-190	0	1.52631e-78	1.52631e-78			1.12465e-17	8.66112e-19	5.02691e-22	3.43095e-22	7.41371e-18	2.4599e-18	8.76263e-20	3.3593e-20	2.80474e-21	7.48818e-22	2.71846e-18	2.22585e-19	4.58955e-20	2.12851e-20	4.12864e-20	9.85049e-21	6.86665e-38	6.85896e-38	4.23633e-21	2.3396e-21
402	2.51235e-192	0	1.26392e-79	1.26392e-79			1.15877e-17	8.81204e-19	4.4419e-22	3.08256e-22	5.74964e-18	2.28698e-18	8.01364e-20	3.07141e-20	2.70579e-21	7.35553e-22	2.72388e-18	2.17247e-19	4.19679e-20	1.78957e-20	4.18563e-20	1.00357e-20	1.74522e-38	1.74346e-38	4.60769e-21	2.79964e-21
403	3.43881e-194	0	1.0351e-80	1.0351e-80			1.18562e-17	8.98417e-19	3.8507e-22	2.71725e-22	4.65807e-18	2.16617e-18	7.31188e-20	2.75955e-20	2.58427e-21	7.14328e-22	2.71087e-18	2.14634e-19	3.88921e-20	1.47665e-20	4.19976e-20	9.9828e-21	4.36281e-39	4.3588e-39	5.1158e-21	3.3161e-21
404	4.69746e-196	0	8.38562e-82	8.38562e-82			1.20508e-17	9.15041e-19	3.27468e-22	2.34913e-22	3.9281e-18	2.0382e-18	6.79901e-20	2.53353e-20	2.44373e-21	6.85788e-22	2.68053e-18	2.14731e-19	3.67065e-20	1.19721e-20	4.15224e-20	9.64517e-21	1.07304e-39	1.07215e-39	5.70577e-21	3.85517e-21
405	6.40511e-198	0	6.72189e-83	6.72189e-83			1.21751e-17	9.27902e-19	2.73173e-22	1.99127e-22	3.39709e-18	1.89245e-18	6.58229e-20	2.46591e-20	2.28887e-21	6.51163e-22	2.63394e-18	2.17038e-19	3.54009e-20	9.56368e-21	4.05731e-20	9.13199e-21	2.59733e-40	2.59537e-40	6.32364e-21	4.38699e-21
406	8.71921e-200	0	5.33282e-84	5.33282e-84			1.22382e-17	9.33997e-19	2.23536e-22	1.6547e-22	2.95837e-18	1.74572e-18	6.70599e-20	2.54007e-20	2.1251e-21	6.12166e-22	2.57218e-18	2.20727e-19	3.49255e-20	7.57176e-21	3.94997e-20	8.66354e-21	6.18901e-41	6.18478e-41	6.91781e-21	4.88304e-21
407	1.18521e-201	0	4.1883e-85	4.1883e-85			1.22553e-17	9.31071e-19	1.79437e-22	1.34783e-22	2.55129e-18	1.60607e-18	7.15325e-20	2.67756e-20	1.95799e-21	5.70819e-22	2.49642e-18	2.24839e-19	3.52025e-20	6.01116e-21	3.86146e-20	8.44499e-21	1.45218e-41	1.45128e-41	7.44118e-21	5.31618e-21
408	1.60899e-203	0	3.25715e-86	3.25715e-86			1.22471e-17	9.18103e-19	1.41305e-22	1.07613e-22	2.14844e-18	1.45586e-18	7.86447e-20	2.82256e-20	1.79283e-21	5.29254e-22	2.40799e-18	2.28457e-19	3.61365e-20	4.88224e-21	3.7985e-20	8.52654e-21	3.35617e-42	3.35428e-42	7.8536e-21	5.66211e-21
409	2.18187e-205	0	2.50875e-87	2.50875e-87			1.22395e-17	8.95679e-19	1.09175e-22	8.42229e-23	1.74614e-18	1.27087e-18	8.75534e-20	2.97713e-20	1.63424e-21	4.89481e-22	2.30838e-18	2.30799e-19	3.76251e-20	4.16287e-21	3.73937e-20	8.77546e-21	7.64205e-43	7.63815e-43	8.12416e-21	5.90115e-21
410	2.95594e-207	0	1.91425e-88	1.91425e-88			1.22624e-17	8.66303e-19	8.2766e-23	6.46199e-23	1.35714e-18	1.04652e-18	9.7278e-20	3.1618e-20	1.48589e-21	4.53174e-22	2.19932e-18	2.31273e-19	3.95661e-20	3.79343e-21	3.64851e-20	8.98871e-21	1.71488e-43	1.71408e-43	8.23299e-21	6.02e-21
411	4.00153e-209	0	1.4473e-89	1.4473e-89			1.2348e-17	8.34586e-19	6.15748e-23	4.86106e-23	1.00232e-18	8.0251e-19	1.06787e-19	3.36103e-20	1.35033e-21	4.2149e-22	2.08275e-18	2.29487e-19	4.18631e-20	3.67811e-21	3.49939e-20	9.02228e-21	3.7934e-44	3.7918e-44	8.17221e-21	6.01283e-21
412	5.41366e-211	0	1.08452e-90	1.08452e-90			1.25289e-17	8.07201e-19	4.49609e-23	3.58588e-23	7.0163e-19	5.69398e-19	1.15126e-19	3.52381e-20	1.22898e-21	3.94974e-22	1.96076e-18	2.25254e-19	4.44289e-20	3.71535e-21	3.29142e-20	8.85262e-21	8.27387e-45	8.2707e-45	7.94586e-21	5.88171e-21
413	7.32082e-213	0	8.05611e-92	8.05611e-92			1.28364e-17	7.9223e-19	3.22265e-23	2.59443e-23	4.66668e-19	3.72843e-19	1.21591e-19	3.6104e-20	1.1222e-21	3.73565e-22	1.8355e-18	2.18584e-19	4.71864e-20	3.82791e-21	3.05115e-20	8.5703e-21	1.77985e-45	1.77923e-45	7.56876e-21	5.63625e-21
414	9.89694e-215	0	5.93364e-93	5.93364e-93			1.32979e-17	7.97548e-19	2.26783e-23	1.84144e-23	2.97825e-19	2.25192e-19	1.25857e-19	3.62264e-20	1.02943e-21	3.56715e-22	1.70914e-18	2.09666e-19	5.00681e-20	3.96912e-21	2.81867e-20	8.31959e-21	3.77714e-46	3.77594e-46	7.06451e-21	5.29243e-21
415	1.33777e-216	0	4.33427e-94	4.33427e-94			1.39357e-17	8.28422e-19	1.56711e-23	1.28246e-23	1.86086e-19	1.25562e-19	1.28003e-19	3.59061e-20	9.49442e-22	3.43572e-22	1.5837e-18	1.98842e-19	5.30153e-20	4.11461e-21	2.62781e-20	8.20434e-21	7.90959e-47	7.90731e-47	6.46271e-21	4.87095e-21
416	1.80828e-218	0	3.14051e-95	3.14051e-95			1.47648e-17	8.85727e-19	1.06356e-23	8.76586e-24	1.1755e-19	6.48536e-20	1.28444e-19	3.53823e-20	8.80521e-22	3.33156e-22	1.46099e-18	1.86574e-19	5.59755e-20	4.25279e-21	2.49103e-20	8.21498e-21	1.63479e-47	1.63436e-47	5.7961e-21	4.39523e-21
417	2.44467e-220	0	2.25768e-96	2.25768e-96			1.57922e-17	9.66132e-19	7.09052e-24	5.88191e-24	7.7997e-20	3.14645e-20	1.27808e-19	3.46823e-20	8.20754e-22	3.24495e-22	1.34254e-18	1.73394e-19	5.89011e-20	4.37856e-21	2.39601e-20	8.23642e-21	3.33574e-48	3.33494e-48	5.09752e-21	3.88929e-21
418	3.30603e-222	0	1.61062e-97	1.61062e-97			1.70162e-17	1.06393e-18	4.64443e-24	3.87544e-24	5.5827e-20	1.5185e-20	1.26802e-19	3.38034e-20	7.68214e-22	3.16695e-22	1.22955e-18	1.59849e-19	6.17476e-20	4.48991e-21	2.31386e-20	8.12374e-21	6.72119e-49	6.71972e-49	4.39746e-21	3.37593e-21
419	4.47288e-224	0	1.14045e-98	1.14045e-98			1.84262e-17	1.17295e-18	2.98959e-24	2.5079e-24	4.30431e-20	8.54003e-21	1.26081e-19	3.29468e-20	7.2114e-22	3.08975e-22	1.12287e-18	1.46454e-19	6.44722e-20	4.5862e-21	2.21315e-20	7.781e-21	1.3376e-49	1.33733e-49	3.72203e-21	2.87514e-21
420	6.05513e-226	0	8.01674e-100	8.01674e-100			2.00028e-17	1.28777e-18	1.89149e-24	1.59438e-24	3.48867e-20	6.24595e-21	1.26098e-19	3.24856e-20	6.78063e-22	3.00692e-22	1.023e-18	1.33643e-19	6.7034e-20	4.66743e-21	2.07263e-20	7.2025e-21	2.62984e-50	2.62936e-50	3.09178e-21	2.40314e-21
421	8.20303e-228	0	5.59554e-101	5.59554e-101			2.17192e-17	1.40409e-18	1.17652e-24	9.96047e-25	2.89262e-20	5.22807e-21	1.2699e-19	3.267e-20	6.37874e-22	2.91376e-22	9.3017e-19	1.21733e-19	6.93935e-20	4.73392e-21	1.88735e-20	6.46707e-21	5.10924e-51	5.10839e-51	2.52118e-21	1.97179e-21
422	1.11224e-229	0	3.87874e-102	3.87874e-102			2.35417e-17	1.51878e-18	7.19599e-25	6.11616e-25	2.41746e-20	4.48196e-21	1.28555e-19	3.33802e-20	5.99845e-22	2.80779e-22	8.44328e-19	1.10913e-19	7.15142e-20	4.78622e-21	1.66744e-20	5.69113e-21	9.81076e-52	9.80928e-52	2.01873e-21	1.58859e-21
423	1.50957e-231	0	2.6707e-103	2.6707e-103			2.54317e-17	1.62966e-18	4.32879e-25	3.69232e-25	2.04869e-20	3.86828e-21	1.30363e-19	3.41961e-20	5.63604e-22	2.68917e-22	7.65249e-19	1.0124e-19	7.33632e-20	4.82511e-21	1.43213e-20	4.96538e-21	1.86236e-52	1.8621e-52	1.58762e-21	1.25701e-21
424	2.05114e-233	0	1.82694e-104	1.82694e-104			2.73472e-17	1.73527e-18	2.56166e-25	2.19203e-25	1.82509e-20	3.70743e-21	1.31968e-19	3.468e-20	5.29075e-22	2.56115e-22	6.92582e-19	9.26663e-20	7.49126e-20	4.85176e-21	1.20275e-20	4.31747e-21	3.49569e-53	3.49525e-53	1.22663e-21	9.77121e-22
425	2.79048e-235	0	1.24185e-105	1.24185e-105			2.92447e-17	1.83454e-18	1.49159e-25	1.28006e-25	1.82716e-20	5.04361e-21	1.33113e-19	3.46177e-20	4.96386e-22	2.43015e-22	6.25903e-19	8.50677e-20	7.61416e-20	4.86782e-21	9.97408e-21	3.72738e-21	6.48938e-54	6.48863e-54	9.31312e-22	7.4635e-22
426	3.80154e-237	0	8.38945e-107	8.38945e-107			3.10807e-17	1.92662e-18	8.5475e-26	7.35454e-26	2.17148e-20	8.94971e-21	1.33831e-19	3.41072e-20	4.65774e-22	2.3053e-22	5.64772e-19	7.82844e-20	7.70365e-20	4.8755e-21	8.28276e-21	3.17112e-21	1.19169e-54	1.19157e-54	6.95017e-22	5.60307e-22
427	5.18667e-239	0	5.63371e-108	5.63371e-108			3.28141e-17	2.0107e-18	4.82157e-26	4.1584e-26	2.99802e-20	1.609e-20	1.34383e-19	3.34846e-20	4.37489e-22	2.19734e-22	5.08765e-19	7.21521e-20	7.75922e-20	4.87759e-21	7.00901e-21	2.64761e-21	2.16524e-55	2.16503e-55	5.09943e-22	4.13524e-22
428	7.08792e-241	0	3.76121e-109	3.76121e-109			3.4407e-17	2.08601e-18	2.67786e-26	2.31444e-26	4.44041e-20	2.71699e-20	1.35092e-19	3.31188e-20	4.11709e-22	2.1164e-22	4.57499e-19	6.65259e-20	7.78117e-20	4.87727e-21	6.1481e-21	2.17681e-21	3.8933e-56	3.89296e-56	3.67941e-22	3.00102e-22
429	9.70291e-243	0	2.49692e-110	2.49692e-110			3.58264e-17	2.15194e-18	1.46465e-26	1.26829e-26	6.57768e-20	4.26162e-20	1.36148e-19	3.3191e-20	3.88481e-22	2.06925e-22	4.10643e-19	6.12939e-20	7.77056e-20	4.87785e-21	5.64725e-21	1.78571e-21	6.92925e-57	6.92868e-57	2.61137e-22	2.14206e-22
430	1.33072e-244	0	1.64854e-111	1.64854e-111			3.70449e-17	2.20828e-18	7.89067e-27	6.84457e-27	9.37871e-20	6.20612e-20	1.37481e-19	3.36412e-20	3.67691e-22	2.05676e-22	3.67916e-19	5.63815e-20	7.72913e-20	4.88229e-21	5.42113e-21	1.49541e-21	1.22094e-57	1.22085e-57	1.82345e-22	1.50413e-22
431	1.82862e-246	0	1.08264e-112	1.08264e-112			3.80417e-17	2.25541e-18	4.18817e-27	3.63854e-27	1.26626e-19	8.40058e-20	1.38744e-19	3.43051e-20	3.49061e-22	2.0732e-22	3.29081e-19	5.1751e-20	7.65909e-20	4.89276e-21	5.3692e-21	1.30967e-21	2.13025e-58	2.13011e-58	1.25301e-22	1.03928e-22
432	2.51802e-248	0	7.07334e-114	7.07334e-114			3.88023e-17	2.29451e-18	2.19055e-27	1.90572e-27	1.61017e-19	1.05856e-19	1.39383e-19	3.5046e-20	3.3217e-22	2.10776e-22	2.93932e-19	4.73976e-20	7.56299e-20	4.91021e-21	5.39263e-21	1.20701e-21	3.68108e-59	3.68085e-59	8.47527e-23	7.06748e-23
433	3.47489e-250	0	4.59825e-115	4.59825e-115			3.93185e-17	2.32751e-18	1.12927e-27	9.83654e-28	1.92799e-19	1.24437e-19	1.38782e-19	3.57374e-20	3.16506e-22	2.14739e-22	2.62278e-19	4.33427e-20	7.44349e-20	4.93418e-21	5.40883e-21	1.14868e-21	6.30101e-60	6.30065e-60	5.64397e-23	4.73134e-23
434	4.80636e-252	0	2.97478e-116	2.97478e-116			3.95882e-17	2.35689e-18	5.73904e-28	5.00463e-28	2.1796e-19	1.36909e-19	1.36427e-19	3.6176e-20	3.01514e-22	2.17957e-22	2.33932e-19	3.96268e-20	7.30326e-20	4.9628e-21	5.36121e-21	1.09946e-21	1.0686e-60	1.06855e-60	3.70122e-23	3.11877e-23
435	6.66391e-254	0	1.91548e-117	1.91548e-117			3.96143e-17	2.38526e-18	2.87591e-28	2.5104e-28	2.33742e-19	1.41755e-19	1.32054e-19	3.60927e-20	2.86664e-22	2.19407e-22	2.08696e-19	3.62988e-20	7.14481e-20	4.99309e-21	5.22327e-21	1.04068e-21	1.79587e-61	1.79578e-61	2.39073e-23	2.02468e-23
436	9.26241e-256	0	1.2278e-118	1.2278e-118			3.94045e-17	2.41476e-18	1.42131e-28	1.24179e-28	2.39423e-19	1.39421e-19	1.25738e-19	3.52971e-20	2.71504e-22	2.18379e-22	1.86359e-19	3.34043e-20	6.9704e-20	5.02136e-21	4.99699e-21	9.69364e-22	2.9913e-62	2.99117e-62	1.52137e-23	1.29479e-23
437	1.29076e-257	0	7.83553e-120	7.83553e-120			3.89701e-17	2.44649e-18	6.92906e-29	6.05871e-29	2.36506e-19	1.32189e-19	1.17903e-19	3.38303e-20	2.55699e-22	2.14483e-22	1.66693e-19	3.09714e-20	6.78205e-20	5.0437e-21	4.70663e-21	8.91213e-22	4.93915e-63	4.93894e-63	9.54005e-24	8.15833e-24
438	1.80358e-259	0	4.97924e-121	4.97924e-121			3.8325e-17	2.48013e-18	3.33284e-29	2.91629e-29	2.28385e-19	1.23117e-19	1.09238e-19	3.19857e-20	2.3906e-22	2.07628e-22	1.49451e-19	2.89988e-20	6.5815e-20	5.05643e-21	4.3895e-21	8.15119e-22	8.08585e-64	8.08555e-64	5.89616e-24	5.06588e-24
439	2.52718e-261	0	3.15119e-122	3.15119e-122			3.74859e-17	2.51384e-18	1.58196e-29	1.38513e-29	2.19743e-19	1.14448e-19	1.00567e-19	3.01528e-20	2.21551e-22	1.97973e-22	1.34379e-19	2.74479e-20	6.37027e-20	5.0564e-21	4.08563e-21	7.51565e-22	1.31267e-64	1.31263e-64	3.59237e-24	3.10062e-24
440	3.55131e-263	0	1.98639e-123	1.98639e-123			3.64708e-17	2.54449e-18	7.41148e-30	6.49301e-30	2.15958e-19	1.06658e-19	9.27153e-20	2.85858e-20	2.03279e-22	1.85872e-22	1.21218e-19	2.62449e-20	6.14971e-20	5.04115e-21	3.82828e-21	7.11537e-22	2.11357e-65	2.1135e-65	2.15811e-24	1.871e-24
441	5.00532e-265	0	1.24736e-124	1.24736e-124			3.52996e-17	2.56815e-18	3.42788e-30	3.0046e-30	2.22609e-19	9.92203e-20	8.6399e-20	2.73019e-20	1.84468e-22	1.71815e-22	1.09716e-19	2.52918e-20	5.9211e-20	5.00896e-21	3.63749e-21	7.01075e-22	3.37582e-66	3.37572e-66	1.27861e-24	1.11331e-24
442	7.0763e-267	0	7.80398e-126	7.80398e-126			3.39931e-17	2.58073e-18	1.56546e-30	1.37277e-30	2.44973e-19	9.24844e-20	8.21628e-20	2.62315e-20	1.65431e-22	1.56371e-22	9.96349e-20	2.44827e-20	5.68567e-20	4.95882e-21	3.51795e-21	7.14479e-22	5.34953e-67	5.34939e-67	7.47235e-25	6.53382e-25
443	1.00358e-268	0	4.86516e-127	4.86516e-127			3.25732e-17	2.57852e-18	7.06054e-31	6.19388e-31	2.87349e-19	8.88788e-20	8.03214e-20	2.54724e-20	1.46525e-22	1.40132e-22	9.07581e-20	2.37193e-20	5.44467e-20	4.89037e-21	3.46158e-21	7.36018e-22	8.41196e-68	8.41175e-68	4.30843e-25	3.78275e-25
444	1.42791e-270	0	3.02267e-128	3.02267e-128			3.10631e-17	2.55866e-18	3.14552e-31	2.76037e-31	3.52194e-19	9.18331e-20	8.08995e-20	2.53628e-20	1.28116e-22	1.2367e-22	8.2897e-20	2.29222e-20	5.1994e-20	4.80376e-21	3.45311e-21	7.49872e-22	1.31278e-68	1.31275e-68	2.45136e-25	2.16085e-25
445	2.03844e-272	0	1.87178e-129	1.87178e-129			2.94865e-17	2.51942e-18	1.38448e-31	1.21533e-31	4.39262e-19	1.02501e-19	8.3577e-20	2.6223e-20	1.10549e-22	1.075e-22	7.58937e-20	2.20355e-20	4.95123e-20	4.69967e-21	3.47648e-21	7.48489e-22	2.03362e-69	2.03358e-69	1.37659e-25	1.21815e-25
446	2.91995e-274	0	1.15543e-130	1.15543e-130			2.78679e-17	2.46032e-18	6.02149e-32	5.28719e-32	5.45121e-19	1.18401e-19	8.76815e-20	2.79729e-20	9.41174e-23	9.20555e-23	6.96226e-20	2.10277e-20	4.70156e-20	4.57919e-21	3.51927e-21	7.34746e-22	3.12749e-70	3.12743e-70	7.6312e-26	6.77833e-26
447	4.19728e-276	0	7.11068e-132	7.11068e-132			2.62322e-17	2.38212e-18	2.58832e-32	2.27321e-32	6.63319e-19	1.35677e-19	9.2268e-20	3.00762e-20	7.90484e-23	7.76729e-23	6.39892e-20	1.98893e-20	4.45183e-20	4.44386e-21	3.57401e-21	7.18797e-22	4.77571e-71	4.77563e-71	4.1769e-26	3.72364e-26
448	6.05497e-278	0	4.36329e-133	4.36329e-133			2.46044e-17	2.28672e-18	1.09979e-32	9.66085e-33	7.85282e-19	1.51194e-19	9.62926e-20	3.18538e-20	6.54932e-23	6.45878e-23	5.89281e-20	1.86287e-20	4.20346e-20	4.29557e-21	3.63674e-21	7.11445e-22	7.24204e-72	7.24192e-72	2.25771e-26	2.01985e-26
449	8.76682e-280	0	2.66995e-134	2.66995e-134			2.30091e-17	2.17699e-18	4.62015e-33	4.05913e-33	9.01756e-19	1.63121e-19	9.88366e-20	3.28048e-20	5.35274e-23	5.29393e-23	5.43988e-20	1.72685e-20	3.95783e-20	4.13654e-21	3.70453e-21	7.17414e-22	1.09076e-72	1.09074e-72	1.20535e-26	1.08207e-26
450	1.27406e-281	0	1.62941e-135	1.62941e-135			2.14699e-17	2.05663e-18	1.91925e-33	1.68643e-33	1.00437e-18	1.70807e-19	9.9306e-20	3.27461e-20	4.31565e-23	4.27795e-23	5.0382e-20	1.58407e-20	3.71627e-20	3.96921e-21	3.77366e-21	7.33256e-22	1.63195e-73	1.63192e-73	6.35723e-27	5.72609e-27
451	1.85862e-283	0	9.91852e-137	9.91852e-137			2.00092e-17	1.93014e-18	7.88519e-34	6.92944e-34	1.08691e-18	1.74455e-19	9.75403e-20	3.17927e-20	3.4327e-23	3.40884e-23	4.68746e-20	1.43834e-20	3.47998e-20	3.79608e-21	3.83955e-21	7.51107e-22	2.42579e-74	2.42576e-74	3.3129e-27	2.99366e-27
452	2.72191e-285	0	6.02288e-138	6.02288e-138			1.86474e-17	1.8028e-18	3.20458e-34	2.81642e-34	1.14607e-18	1.74774e-19	9.38021e-20	3.02441e-20	2.69392e-23	2.67901e-23	4.38858e-20	1.2938e-20	3.25009e-20	3.61962e-21	3.89806e-21	7.64198e-22	3.58289e-75	3.58285e-75	1.70613e-27	1.54656e-27
453	4.00195e-287	0	3.6488e-139	3.6488e-139			1.74028e-17	1.68085e-18	1.28849e-34	1.1325e-34	1.18152e-18	1.72675e-19	8.86685e-20	2.84392e-20	2.08613e-23	2.07692e-23	4.14333e-20	1.15468e-20	3.02763e-20	3.44209e-21	3.94714e-21	7.70403e-22	5.25905e-76	5.25899e-76	8.68463e-28	7.89632e-28
454	5.90765e-289	0	2.20564e-140	2.20564e-140			1.62909e-17	1.5719e-18	5.12643e-35	4.50604e-35	1.19546e-18	1.69076e-19	8.28789e-20	2.66455e-20	1.59426e-23	1.58864e-23	3.95405e-20	1.02521e-20	2.81351e-20	3.26545e-21	3.9875e-21	7.73192e-22	7.67243e-77	7.67235e-77	4.37021e-28	3.98523e-28
455	8.75658e-291	0	1.33048e-141	1.33048e-141			1.53247e-17	1.48514e-18	2.01857e-35	1.77435e-35	1.192e-18	1.64747e-19	7.71953e-20	2.50248e-20	1.20253e-23	1.19914e-23	3.82344e-20	9.09592e-21	2.60858e-20	3.09133e-21	4.02178e-21	7.80118e-22	1.11268e-77	1.11267e-77	2.17439e-28	1.9885e-28
456	1.30335e-292	0	8.00961e-143	8.00961e-143			1.45143e-17	1.43132e-18	7.86751e-36	6.9158e-36	1.17632e-18	1.60179e-19	7.23113e-20	2.36611e-20	8.95391e-24	8.93378e-24	3.75437e-20	8.11993e-21	2.41363e-20	2.92103e-21	4.05255e-21	7.98621e-22	1.60427e-78	1.60426e-78	1.06986e-28	9.81105e-29
457	1.94813e-294	0	4.81277e-144	4.81277e-144			1.38669e-17	1.4215e-18	3.03575e-36	2.66854e-36	1.15412e-18	1.55534e-19	6.88155e-20	2.26056e-20	6.58231e-24	6.57047e-24	3.74981e-20	7.36345e-21	2.22937e-20	2.75559e-21	4.08009e-21	8.30499e-22	2.29991e-79	2.29989e-79	5.20647e-29	4.78734e-29
458	2.92442e-296	0	2.88672e-145	2.88672e-145			1.33873e-17	1.46474e-18	1.15983e-36	1.01953e-36	1.13104e-18	1.50821e-19	6.71912e-20	2.19054e-20	4.77812e-24	4.77123e-24	3.81277e-20	6.8583e-21	2.0565e-20	2.59596e-21	4.10134e-21	8.69203e-22	3.2789e-80	3.27887e-80	2.50644e-29	2.31065e-29
459	4.40912e-298	0	1.72856e-146	1.72856e-146			1.30781e-17	1.56556e-18	4.38831e-37	3.85741e-37	1.11225e-18	1.46237e-19	6.78222e-20	2.16234e-20	3.42545e-24	3.42149e-24	3.94628e-20	6.61962e-21	1.89564e-20	2.44314e-21	4.11038e-21	9.02635e-22	4.64925e-81	4.64922e-81	1.19382e-29	1.10332e-29
460	6.67699e-300	0	1.03342e-147	1.03342e-147			1.29399e-17	1.72325e-18	1.6445e-37	1.44551e-37	1.10196e-18	1.42403e-19	7.09815e-20	2.18571e-20	2.42564e-24	2.42339e-24	4.15331e-20	6.638e-21	1.74737e-20	2.29835e-21	4.10037e-21	9.19062e-22	6.55738e-82	6.55734e-82	5.62667e-30	5.21281e-30
461	1.01567e-301	0	6.16922e-149	6.16922e-149			1.29722e-17	1.93338e-18	6.10484e-38	5.36593e-38	1.10302e-18	1.40243e-19	7.67912e-20	2.2734e-20	1.6969e-24	1.69563e-24	4.43682e-20	6.8807e-21	1.61218e-20	2.16315e-21	4.06593e-21	9.12067e-22	9.20078e-83	9.20072e-83	2.62463e-30	2.4373e-30
462	1.55201e-303	0	3.67775e-150	3.67775e-150			1.31736e-17	2.19006e-18	2.24534e-38	1.97348e-38	1.11648e-18	1.40515e-19	8.51613e-20	2.43515e-20	1.17293e-24	1.17222e-24	4.79965e-20	7.30266e-21	1.49046e-20	2.03955e-21	4.00505e-21	8.82515e-22	1.28445e-83	1.28445e-83	1.21186e-30	1.12793e-30
463	2.3825e-305	0	2.18966e-151	2.18966e-151			1.35425e-17	2.48749e-18	8.18315e-39	7.19195e-39	1.14145e-18	1.43314e-19	9.57327e-20	2.66776e-20	8.01204e-25	8.00818e-25	5.24446e-20	7.85896e-21	1.38245e-20	1.92993e-21	3.91983e-21	8.37407e-22	1.78428e-84	1.78427e-84	5.53949e-31	5.16723e-31
464	3.67443e-307	0	1.30213e-152	1.30213e-152			1.40779e-17	2.82055e-18	2.95565e-39	2.59748e-39	1.17516e-18	1.47976e-19	1.07854e-19	2.94883e-20	5.40929e-25	5.40719e-25	5.77362e-20	8.51201e-21	1.28824e-20	1.83698e-21	3.81632e-21	7.86298e-22	2.46668e-85	2.46667e-85	2.50719e-31	2.34369e-31
465	0	0	7.73493e-154	7.73493e-154			1.47796e-17	3.18495e-18	1.05814e-39	9.2985e-40	1.21339e-18	1.53389e-19	1.20617e-19	3.23976e-20	3.61019e-25	3.60906e-25	6.38913e-20	9.23292e-21	1.20771e-20	1.76333e-21	3.70374e-21	7.36908e-22	3.39402e-86	3.39401e-86	1.12374e-31	1.05263e-31
466	8.8646088734506901E-311	0	4.59011e-155	4.59011e-155			1.56489e-17	3.57708e-18	3.75535e-40	3.2998e-40	1.25119e-18	1.58412e-19	1.32957e-19	3.49614e-20	2.38221e-25	2.38161e-25	7.09242e-20	1.00001e-20	1.14055e-20	1.71114e-21	3.59367e-21	6.924e-22	4.64859e-87	4.64857e-87	4.98853e-32	4.6822e-32
467	1.3868189417032616E-312	0	2.7214e-156	2.7214e-156			1.66889e-17	3.9939e-18	1.32141e-40	1.16102e-40	1.28364e-18	1.62155e-19	1.43803e-19	3.67989e-20	1.55438e-25	1.55407e-25	7.88419e-20	1.07973e-20	1.0862e-20	1.68167e-21	3.49892e-21	6.52403e-22	6.33841e-88	6.33838e-88	2.19364e-32	2.06293e-32
468	2.1801875383768837E-314	0	1.61215e-157	1.61215e-157			1.79051e-17	4.43274e-18	4.61064e-41	4.05067e-41	1.30665e-18	1.64092e-19	1.5223e-19	3.76898e-20	1.00307e-25	1.0029e-25	8.76429e-20	1.16117e-20	1.04389e-20	1.67482e-21	3.43193e-21	6.16966e-22	8.6048e-89	8.60477e-89	9.55674e-33	9.00408e-33
469	3.4443246486071598E-316	0	9.54327e-159	9.54327e-159			1.9305e-17	4.89126e-18	1.59545e-41	1.40156e-41	1.31746e-18	1.64075e-19	1.5759e-19	3.76194e-20	6.40268e-26	6.40182e-26	9.73148e-20	1.24331e-20	1.01267e-20	1.68901e-21	3.40231e-21	5.90009e-22	1.16319e-89	1.16318e-89	4.12538e-33	3.89385e-33
470	5.4685507790244621E-318	0	5.64556e-160	5.64556e-160			2.08984e-17	5.36727e-18	5.47596e-42	4.81002e-42	1.3148e-18	1.62274e-19	1.59586e-19	3.67604e-20	4.04313e-26	4.04269e-26	1.07833e-19	1.32527e-20	9.91385e-21	1.72136e-21	3.41387e-21	5.78814e-22	1.56587e-90	1.56587e-90	1.76477e-33	1.66865e-33
471	8.7261874368480965E-320	0	3.33789e-161	3.33778e-161			2.2697e-17	5.85864e-18	1.86445e-42	1.63755e-42	1.29885e-18	1.59096e-19	1.58284e-19	3.53968e-20	2.52617e-26	2.52595e-26	1.19161e-19	1.40631e-20	9.78775e-21	1.76803e-21	3.46207e-21	5.88654e-22	2.09944e-91	2.09944e-91	7.48241e-34	7.08687e-34
472	1.3982057777307277E-321	0	1.97254e-162	1.96134e-162			2.47139e-17	6.36322e-18	6.29813e-43	5.53111e-43	1.27076e-18	1.55095e-19	1.54073e-19	3.38152e-20	1.56193e-26	1.56181e-26	1.31245e-19	1.4858e-20	9.7349e-21	1.82471e-21	3.5331e-21	6.16827e-22	2.80376e-92	2.80375e-92	3.14473e-34	2.98338e-34
473	2.4703282292062327E-323	0	1.16522e-163	0			2.69631e-17	6.87879e-18	2.11105e-43	1.85376e-43	1.23223e-18	1.50869e-19	1.47607e-19	3.22111e-20	9.55814e-27	9.55759e-27	1.44019e-19	1.56315e-20	9.74158e-21	1.88706e-21	3.60558e-21	6.52581e-22	3.73001e-93	3.73e-93	1.3103e-34	1.24505e-34
474	0	0	6.88096e-165	0			2.94582e-17	7.40311e-18	7.02207e-44	6.16558e-44	1.18498e-18	1.46925e-19	1.39732e-19	3.06565e-20	5.7898e-27	5.78953e-27	1.57399e-19	1.63783e-20	9.7944e-21	1.95096e-21	3.65478e-21	6.82565e-22	4.94376e-94	4.94375e-94	5.41328e-35	5.1516e-35
475	0	0	4.06244e-166	0			3.22121e-17	7.93393e-18	2.31829e-44	2.0353e-44	1.13048e-18	1.43509e-19	1.31419e-19	2.91432e-20	3.4721e-27	3.47197e-27	1.71289e-19	1.70931e-20	9.88087e-21	2.0127e-21	3.6583e-21	6.96119e-22	6.52868e-95	6.52866e-95	2.21773e-35	2.11366e-35
476	0	0	2.39802e-167	0			3.52352e-17	8.4692e-18	7.59728e-45	6.66915e-45	1.06982e-18	1.40485e-19	1.23684e-19	2.76736e-20	2.06168e-27	2.06161e-27	1.85578e-19	1.77707e-20	9.98988e-21	2.06907e-21	3.60142e-21	6.87792e-22	8.59127e-96	8.59125e-96	9.01095e-36	8.60047e-36
477	0	0	1.41541e-168	0			3.85342e-17	9.00722e-18	2.47167e-45	2.16947e-45	1.00381e-18	1.37383e-19	1.17496e-19	2.6347e-20	1.21229e-27	1.21226e-27	2.00142e-19	1.84055e-20	1.01121e-20	2.1174e-21	3.48047e-21	6.57727e-22	1.12667e-96	1.12667e-96	3.63163e-36	3.47102e-36
478	0	0	8.35426e-170	0			4.21118e-17	9.54669e-18	7.98395e-46	7.00697e-46	9.33265e-19	1.33603e-19	1.13661e-19	2.54033e-20	7.06012e-28	7.05997e-28	2.14848e-19	1.89919e-20	1.02403e-20	2.15559e-21	3.30317e-21	6.10895e-22	1.47259e-97	1.47259e-97	1.45196e-36	1.38962e-36
479	0	0	4.93129e-171	0			4.59644e-17	1.00868e-17	2.56089e-46	2.24725e-46	8.59238e-19	1.28693e-19	1.12702e-19	2.51874e-20	4.0728e-28	4.07273e-28	2.29555e-19	1.95239e-20	1.03696e-20	2.18216e-21	3.08608e-21	5.55657e-22	1.91849e-98	1.91849e-98	5.75949e-37	5.51939e-37
480	0	0	2.9112e-172	0			5.00824e-17	1.06273e-17	8.15755e-47	7.15763e-47	7.83167e-19	1.22519e-19	1.1475e-19	2.60001e-20	2.3276e-28	2.32756e-28	2.44117e-19	1.9996e-20	1.04971e-20	2.19624e-21	2.85015e-21	5.01805e-22	2.49153e-99	2.49152e-99	2.26695e-37	2.17519e-37
481	0	0	1.71899e-173	0			5.44484e-17	1.11679e-17	2.58093e-47	2.26429e-47	7.06887e-19	1.15292e-19	1.19484e-19	2.78946e-20	1.31799e-28	1.31798e-28	2.58386e-19	2.04033e-20	1.06223e-20	2.19765e-21	2.61605e-21	4.58032e-22	3.22583e-100	3.22583e-100	8.85484e-38	8.50678e-38
482	0	0	1.0153e-174	0			5.90379e-17	1.17082e-17	8.11125e-48	7.11527e-48	6.32467e-19	1.07465e-19	1.26154e-19	3.05938e-20	7.39546e-29	7.39539e-29	2.72214e-19	2.0742e-20	1.07466e-20	2.18692e-21	2.40044e-21	4.29224e-22	4.16416e-101	4.16415e-101	3.43282e-38	3.30178e-38
483	0	0	5.99887e-176	0			6.38185e-17	1.22471e-17	2.53247e-48	2.22124e-48	5.6194e-19	9.95714e-20	1.33686e-19	3.35979e-20	4.11262e-29	4.11259e-29	2.85458e-19	2.10105e-20	1.0873e-20	2.16529e-21	2.21404e-21	4.15083e-22	5.35995e-102	5.35994e-102	1.321e-38	1.27203e-38
484	0	0	3.54588e-177	0			6.87509e-17	1.27825e-17	7.85588e-49	6.88955e-49	4.97003e-19	9.20915e-20	1.40869e-19	3.6359e-20	2.26688e-29	2.26687e-29	2.97981e-19	2.12093e-20	1.10056e-20	2.13472e-21	2.06158e-21	4.11607e-22	6.87987e-103	6.87986e-103	5.04648e-39	4.86478e-39
485	0	0	2.09695e-178	0			7.37891e-17	1.33108e-17	2.42151e-49	2.12338e-49	4.38782e-19	8.5376e-20	1.46576e-19	3.84131e-20	1.23866e-29	1.23865e-29	3.09655e-19	2.13417e-20	1.11493e-20	2.09781e-21	1.94301e-21	4.14228e-22	8.80691e-104	8.8069e-104	1.91406e-39	1.84712e-39
486	0	0	1.24077e-179	0			7.88823e-17	1.38266e-17	7.41762e-50	6.50357e-50	3.87694e-19	7.96216e-20	1.49985e-19	3.94581e-20	6.71021e-30	6.71018e-30	3.20364e-19	2.14136e-20	1.13092e-20	2.05773e-21	1.8552e-21	4.19905e-22	1.12442e-104	1.12442e-104	7.20863e-40	6.96374e-40
487	0	0	7.34612e-181	0			8.39756e-17	1.43229e-17	2.25828e-50	1.97974e-50	3.43459e-19	7.48646e-20	1.50718e-19	3.93953e-20	3.60444e-30	3.60442e-30	3.30001e-19	2.14335e-20	1.14903e-20	2.01793e-21	1.79346e-21	4.27245e-22	1.43196e-105	1.43195e-105	2.69605e-40	2.60708e-40
488	0	0	4.35232e-182	0			8.90125e-17	1.47917e-17	6.83391e-51	5.99026e-51	3.05219e-19	7.09736e-20	1.4889e-19	3.83417e-20	1.92003e-30	1.92002e-30	3.38476e-19	2.14118e-20	1.16968e-20	1.98198e-21	1.75256e-21	4.35653e-22	1.81914e-106	1.81913e-106	1.00145e-40	9.69341e-41
489	0	0	2.5805e-183	0			9.39363e-17	1.52239e-17	2.05583e-51	1.8018e-51	2.71756e-19	6.76535e-20	1.45046e-19	3.66102e-20	1.01437e-30	1.01437e-30	3.45714e-19	2.136e-20	1.19322e-20	1.95311e-21	1.72709e-21	4.44661e-22	2.30552e-107	2.30552e-107	3.6949e-41	3.5798e-41
490	0	0	1.53121e-184	0			9.86924e-17	1.56103e-17	6.14854e-52	5.38812e-52	2.41746e-19	6.44928e-20	1.40012e-19	3.4652e-20	5.31567e-31	5.31566e-31	3.51652e-19	2.12891e-20	1.21985e-20	1.93392e-21	1.71144e-21	4.5379e-22	2.91526e-108	2.91526e-108	1.35424e-41	1.31325e-41
491	0	0	9.09372e-186	0			1.0323e-16	1.59426e-17	1.8284e-52	1.60206e-52	2.13997e-19	6.10585e-20	1.347e-19	3.29503e-20	2.76337e-31	2.76336e-31	3.56247e-19	2.12096e-20	1.24963e-20	1.92596e-21	1.69977e-21	4.62617e-22	3.6781e-109	3.6781e-109	4.9312e-42	4.78616e-42
492	0	0	5.40564e-187	0			1.07505e-16	1.62138e-17	5.40662e-53	4.73673e-53	1.87636e-19	5.7006e-20	1.29929e-19	3.18746e-20	1.42524e-31	1.42524e-31	3.59466e-19	2.1129e-20	1.28249e-20	1.92963e-21	1.6861e-21	4.70609e-22	4.63065e-110	4.63065e-110	1.7841e-42	1.7331e-42
493	0	0	3.21646e-188	0			1.1148e-16	1.64186e-17	1.58994e-53	1.39276e-53	1.622e-19	5.21615e-20	1.2629e-19	3.15549e-20	7.29387e-32	7.29386e-32	3.61297e-19	2.10525e-20	1.31818e-20	1.94409e-21	1.66476e-21	4.76697e-22	5.8179e-111	5.81789e-111	6.41415e-43	6.23596e-43
494	0	0	1.91584e-189	0			1.15125e-16	1.65545e-17	4.65024e-54	4.07301e-54	1.3764e-19	4.65514e-20	1.24094e-19	3.18702e-20	3.70419e-32	3.70419e-32	3.6174e-19	2.09814e-20	1.35633e-20	1.96749e-21	1.63108e-21	4.7903e-22	7.29506e-112	7.29505e-112	2.29169e-43	2.22982e-43
495	0	0	1.1424e-190	0			1.18421e-16	1.66216e-17	1.35286e-54	1.18478e-54	1.14232e-19	4.03772e-20	1.23371e-19	3.2565e-20	1.86699e-32	1.86699e-32	3.6081e-19	2.09142e-20	1.39645e-20	1.99732e-21	1.58212e-21	4.75288e-22	9.12982e-113	9.12982e-113	8.13797e-44	7.92438e-44
496	0	0	6.81982e-192	0			1.21358e-16	1.66224e-17	3.9152e-55	3.42831e-55	9.24392e-20	3.3955e-20	1.23941e-19	3.33935e-20	9.34013e-33	9.34012e-33	3.58539e-19	2.08463e-20	1.43793e-20	2.03078e-21	1.51724e-21	4.63505e-22	1.14051e-113	1.14051e-113	2.87249e-44	2.7992e-44
497	0	0	4.07616e-193	0			1.23937e-16	1.65625e-17	1.12725e-55	9.86937e-56	7.27632e-20	2.76399e-20	1.2549e-19	3.42e-20	4.63842e-33	4.63842e-33	3.54971e-19	2.07713e-20	1.48012e-20	2.06513e-21	1.43822e-21	4.42987e-22	1.42223e-114	1.42223e-114	1.00792e-44	9.82923e-45
498	0	0	2.43936e-194	0			1.26167e-16	1.64491e-17	3.22915e-56	2.82684e-56	5.56108e-20	2.17564e-20	1.2765e-19	3.49249e-20	2.28687e-33	2.28686e-33	3.50164e-19	2.06819e-20	1.5223e-20	2.09798e-21	1.3489e-21	4.1488e-22	1.77054e-115	1.77054e-115	3.51613e-45	3.43133e-45
499	0	0	1.46174e-195	0			1.28065e-16	1.62915e-17	9.20451e-57	8.05671e-57	4.12104e-20	1.65496e-20	1.30063e-19	3.55746e-20	1.11946e-33	1.11946e-33	3.44188e-19	2.05707e-20	1.56376e-20	2.12745e-21	1.25443e-21	3.82159e-22	2.20059e-116	2.20059e-116	1.21958e-45	1.19098e-45
500	0	0	8.77112e-197	0			1.29655e-16	1.60996e-17	2.61093e-57	2.28505e-57	2.9582e-20	1.21614e-20	1.32409e-19	3.61862e-20	5.44152e-34	5.44151e-34	3.37125e-19	2.04311e-20	1.6038e-20	2.15226e-21	1.16026e-21	3.49014e-22	2.73084e-117	2.73084e-117	4.20634e-46	4.11043e-46
																					1.07124e-21	3.19725e-22
																					9.90991e-22	2.97236e-22
																					9.21732e-22	2.82069e-22
																					8.64488e-22	2.72372e-22
																					8.1956e-22	2.65204e-22
																					7.87031e-22	2.58106e-22
																					7.67082e-22	2.50102e-22
																					7.60026e-22	2.42003e-22
																					7.66018e-22	2.36102e-22
																					7.8458e-22	2.35257e-22
																					8.14122e-22	2.41399e-22
																					8.51645e-22	2.54236e-22
																					8.92785e-22	2.71207e-22
																					9.32244e-22	2.88577e-22
																					9.64529e-22	3.02686e-22
																					9.84851e-22	3.1074e-22
																					9.89957e-22	3.11166e-22
																					9.78705e-22	3.03719e-22
																					9.52248e-22	2.89446e-22
																					9.13792e-22	2.70561e-22
																					8.6799e-22	2.50221e-22
																					8.20119e-22	2.3212e-22
																					7.7523e-22	2.1972e-22
																					7.37399e-22	2.15164e-22
																					7.09234e-22	2.18487e-22
																					6.91651e-22	2.27938e-22
																					6.8392e-22	2.41176e-22
																					6.83925e-22	2.56224e-22
																					6.88562e-22	2.71699e-22
																					6.94197e-22	2.86552e-22
																					6.9713e-22	2.99706e-22
																					6.94028e-22	3.09882e-22
																					6.82272e-22	3.15667e-22
																					6.60222e-22	3.15762e-22
																					6.27351e-22	3.09278e-22
																					5.84253e-22	2.95954e-22
																					5.32518e-22	2.76236e-22
																					4.74497e-22	2.51216e-22
																					4.12989e-22	2.22451e-22
																					3.50896e-22	1.91729e-22
																					2.90907e-22	1.60821e-22
																					2.3525e-22	1.31283e-22
																					1.85528e-22	1.04311e-22
																					1.42673e-22	8.06843e-23
																					1.0698e-22	6.07685e-23
																					7.82168e-23	4.45768e-23
																					5.57643e-23	3.18565e-23
																					3.87717e-23	2.21854e-23
																					2.62925e-23	1.50606e-23
																					1.73931e-23	9.96883e-24
																					1.1226e-23	6.4358e-24
																					7.07079e-24	4.05361e-24
																					4.34713e-24	2.49165e-24
																					2.60956e-24	1.49506e-24
																					1.53045e-24	8.75949e-25
																					8.78316e-25	5.01255e-25
																					4.9587e-25	2.80231e-25
																					2.80518e-25	1.53259e-25
																					1.68733e-25	8.34994e-26
																					1.24549e-25	5.48901e-26
																					1.31964e-25	6.93065e-26
																					1.90757e-25	1.21329e-25
																					3.15188e-25	2.15545e-25
																					5.35073e-25	3.73914e-25
																					8.98747e-25	6.31888e-25
																					1.47736e-24	1.04046e-24
																					2.36976e-24	1.66973e-24
																					3.70706e-24	2.61234e-24
																					5.65546e-24	3.98551e-24
																					8.41593e-24	5.93094e-24
																					1.2219e-23	8.61106e-24
																					1.73129e-23	1.22009e-23
																					2.39452e-23	1.68749e-23
																					3.23359e-23	2.27881e-23
																					4.26457e-23	3.00537e-23
																					5.49407e-23	3.87184e-23
																					6.91584e-23	4.8738e-23
																					8.50805e-23	5.99588e-23
																					1.02318e-22	7.21064e-23
																					1.20312e-22	8.47873e-23
																					1.38357e-22	9.75042e-23
																					1.55642e-22	1.09686e-22
																					1.71311e-22	1.20728e-22
																					1.84531e-22	1.30045e-22
																					1.9457e-22	1.3712e-22
																					2.00864e-22	1.41555e-22
																					2.03066e-22	1.43106e-22
																					2.01082e-22	1.41709e-22
																					1.95077e-22	1.37477e-22
																					1.85448e-22	1.30691e-22
																					1.72788e-22	1.21769e-22
																					1.57823e-22	1.11222e-22
																					1.41343e-22	9.96089e-23
																					1.24142e-22	8.74867e-23
																					1.06952e-22	7.5372e-23
																					9.03993e-23	6.37071e-23
																					7.49784e-23	5.28395e-23
																					6.10358e-23	4.30137e-23
																					4.87745e-23	3.43728e-23
																					3.82686e-23	2.6969e-23
